# Supplementary material for: 1,3-Bis(2-anilino-2-oxoeth­yl)-1H-imidazol-3-ium chloride acetonitrile monosolvate
Source: Acta Crystallogr Sect E Struct Rep Online. 2011 Nov 19;67(Pt 12):o3362. doi: 10.1107/S1600536811048410 (PMC3239007; doi:10.1107/S1600536811048410)
Supplement: Supplementary file 1 [file e-67-o3362-sup1.cif]

##############################################################################
#                                                                            #
# This CIF contains the data in a paper accepted for publication in          #
# Acta Crystallographica Section E. It conforms to the requirements of       #
# Notes for Authors for Acta Crystallographica Section E, and has been       #
# peer reviewed under the auspices of the IUCr Commission on Journals.       #
#                                                                            #
# Full details of the Crystallographic Information File format               #
# are given in the paper "The Crystallographic Information File (CIF):       #
# a New Standard Archive File for Crystallography" by S. R. Hall, F. H.      #
# Allen and I. D. Brown [Acta Cryst. (1991), A47, 655-685].                  #
#                                                                            #
# The current version of the core CIF dictionary is obtainable from          #
# ftp://ftp.iucr.org/pub/cif_core.dic.                                       #
#                                                                            #
# Software is freely available for graphical display of the structure(s)     #
# in this CIF. For information consult the CIF software page                 #
# http://www.iucr.org/resources/cif/software.                                #
#                                                                            #
# This file may be used for bona fide research purposes within the           #
# scientific community so long as proper attribution is given to the journal # 
# article from which it was obtained.                                        #
#                                                                            #
##############################################################################
data_I
_audit_creation_method     SHELXL-97
_chemical_name_systematic
;
1,3-Bis(2-anilino-2-oxoethyl)-1<i>H</i>-imidazol-3-ium chloride acetonitrile
monosolvate
;
_chemical_name_common     ?
_chemical_formula_moiety     'C19 H19 N4 O2 +, Cl -, C2 H3 N'
_chemical_formula_sum     'C21 H22 Cl N5 O2'
_chemical_formula_iupac     'C19 H19 N4 O2 +, Cl -, C2 H3 N'
_chemical_formula_weight     411.89
_chemical_melting_point     ?
_symmetry_cell_setting     triclinic
_symmetry_space_group_name_H-M     'P -1'
_symmetry_space_group_name_Hall     '-P 1'
loop_
    _symmetry_equiv_pos_as_xyz
    'x, y, z'
    '-x, -y, -z'
_cell_length_a     8.7801(6)
_cell_length_b     10.4544(6)
_cell_length_c     12.1998(7)
_cell_angle_alpha     91.842(4)
_cell_angle_beta     95.492(4)
_cell_angle_gamma     108.096(4)
_cell_volume     1057.28(11)
_cell_formula_units_Z     2
_cell_measurement_reflns_used     2360
_cell_measurement_theta_min     2.5
_cell_measurement_theta_max     23.9
_cell_measurement_temperature     150(2)
_exptl_crystal_description     block
_exptl_crystal_colour     white
_exptl_crystal_size_max     0.22
_exptl_crystal_size_mid     0.20
_exptl_crystal_size_min     0.15
_exptl_crystal_density_diffrn     1.294
_exptl_crystal_density_meas     ?
_exptl_crystal_density_method     'not measured'
_exptl_crystal_F_000     432
_exptl_absorpt_coefficient_mu     0.207
_exptl_absorpt_correction_type     multi-scan
_exptl_absorpt_process_details     '(SADABS; Sheldrick, 2003)'
_exptl_absorpt_correction_T_min     0.9558
_exptl_absorpt_correction_T_max     0.9696
_exptl_special_details     ?
_diffrn_ambient_temperature     150(2)
_diffrn_radiation_type     MoK\a
_diffrn_radiation_wavelength     0.71073
_diffrn_radiation_monochromator     graphite
_diffrn_measurement_device_type     'Bruker SMART APEXII'
_diffrn_measurement_method     \w
_diffrn_detector_area_resol_mean     ?
_diffrn_reflns_number     13815
_diffrn_reflns_av_R_equivalents     0.0403
_diffrn_reflns_av_sigmaI/netI     0.0567
_diffrn_reflns_theta_min     1.68
_diffrn_reflns_theta_max     27.97
_diffrn_reflns_theta_full     27.97
_diffrn_measured_fraction_theta_max     0.995
_diffrn_measured_fraction_theta_full     0.995
_diffrn_reflns_limit_h_min     -11
_diffrn_reflns_limit_h_max     11
_diffrn_reflns_limit_k_min     -13
_diffrn_reflns_limit_k_max     13
_diffrn_reflns_limit_l_min     -16
_diffrn_reflns_limit_l_max     16
_diffrn_standards_number     0
_diffrn_standards_interval_count     0
_diffrn_standards_interval_time     0
_diffrn_standards_decay_%     0
_refine_special_details
;
Refinement of <i>F</i>^2^ against ALL reflections. The weighted <i>R</i>-factor
<i>wR</i> and goodness of fit <i>S</i> are based on <i>F</i>^2^, conventional
<i>R</i>-factors <i>R</i> are based on <i>F</i>, with <i>F</i> set to zero for
negative <i>F</i>^2^. The threshold expression of <i>F</i>^2^ >
\s(<i>F</i>^2^) is used only for calculating <i>R</i>-factors(gt) <i>etc</i>.
and is not relevant to the choice of reflections for refinement.
<i>R</i>-factors based on <i>F</i>^2^ are statistically about twice as large
as those based on <i>F</i>, and <i>R</i>- factors based on ALL data will be
even larger.
;
_reflns_number_total     5067
_reflns_number_gt     3597
_reflns_threshold_expression     I>2\s(I)
_refine_ls_structure_factor_coef     Fsqd
_refine_ls_matrix_type     full
_refine_ls_R_factor_all     0.0732
_refine_ls_R_factor_gt     0.0479
_refine_ls_wR_factor_gt     0.1189
_refine_ls_wR_factor_ref     0.1288
_refine_ls_goodness_of_fit_ref     1.057
_refine_ls_restrained_S_all     1.057
_refine_ls_number_reflns     5067
_refine_ls_number_parameters     257
_refine_ls_number_restraints     0
_refine_ls_hydrogen_treatment     constr
_refine_ls_weighting_scheme     calc
_refine_ls_weighting_details
         'calc w=1/[\s^2^(Fo^2^)+(0.0538P)^2^+0.3770P] where P=(Fo^2^+2Fc^2^)/3'
_atom_sites_solution_hydrogens     geom
_atom_sites_solution_primary     direct
_atom_sites_solution_secondary     difmap
_refine_ls_shift/su_max     0.001
_refine_ls_shift/su_mean     0.000
_refine_diff_density_max     0.964
_refine_diff_density_min     -0.900
_refine_ls_extinction_method     none
_refine_ls_extinction_coef     ?
loop_
    _atom_type_symbol
    _atom_type_description
    _atom_type_scat_dispersion_real
    _atom_type_scat_dispersion_imag
    _atom_type_scat_source
    C C 0.0033 0.0016 'International Tables Vol C Tables 4.2.6.8 and 6.1.1.4'
    H H 0.0000 0.0000 'International Tables Vol C Tables 4.2.6.8 and 6.1.1.4'
    N N 0.0061 0.0033 'International Tables Vol C Tables 4.2.6.8 and 6.1.1.4'
    O O 0.0106 0.0060 'International Tables Vol C Tables 4.2.6.8 and 6.1.1.4'
    Cl Cl 0.1484 0.1585 'International Tables Vol C Tables 4.2.6.8 and 6.1.1.4'
_computing_data_collection     'APEX2 (Bruker, 2007)'
_computing_cell_refinement     'SAINT (Bruker, 2007)'
_computing_data_reduction     'SAINT (Bruker, 2007)'
_computing_structure_solution     'SHELXTL (Sheldrick, 2008)'
_computing_structure_refinement     'SHELXTL (Sheldrick, 2008)'
_computing_molecular_graphics     'SHELXTL (Sheldrick, 2008)'
_computing_publication_material     'DIAMOND (Brandenburg, 2006)'
loop_
    _atom_site_type_symbol
    _atom_site_label
    _atom_site_fract_x
    _atom_site_fract_y
    _atom_site_fract_z
    _atom_site_U_iso_or_equiv
    _atom_site_adp_type
    _atom_site_calc_flag
    _atom_site_refinement_flags
    _atom_site_occupancy
    _atom_site_symmetry_multiplicity
    _atom_site_disorder_assembly
    _atom_site_disorder_group
    C C1 0.5447(2) 0.28079(19) 0.54543(15) 0.0241(4) Uani d . 1 1 . .
    H H1 0.5994 0.2311 0.5071 0.029 Uiso calc R 1 1 . .
    C C2 0.3554(2) 0.3390(2) 0.62012(16) 0.0305(4) Uani d . 1 1 . .
    H H2 0.2536 0.3360 0.6423 0.037 Uiso calc R 1 1 . .
    C C3 0.4941(2) 0.4426(2) 0.64010(17) 0.0310(5) Uani d . 1 1 . .
    H H3 0.5086 0.5259 0.6798 0.037 Uiso calc R 1 1 . .
    C C4 0.2737(2) 0.11100(19) 0.51452(16) 0.0275(4) Uani d . 1 1 . .
    H H4A 0.1824 0.0846 0.5598 0.033 Uiso calc R 1 1 . .
    H H4B 0.3256 0.0394 0.5162 0.033 Uiso calc R 1 1 . .
    C C5 0.2105(2) 0.12423(19) 0.39559(15) 0.0247(4) Uani d . 1 1 . .
    C C6 0.0091(2) -0.0133(2) 0.24692(16) 0.0261(4) Uani d . 1 1 . .
    C C7 -0.0460(3) 0.0873(2) 0.20240(17) 0.0356(5) Uani d . 1 1 . .
    H H7 -0.0171 0.1739 0.2400 0.043 Uiso calc R 1 1 . .
    C C8 -0.1437(3) 0.0597(2) 0.10267(19) 0.0429(6) Uani d . 1 1 . .
    H H8 -0.1814 0.1282 0.0721 0.052 Uiso calc R 1 1 . .
    C C9 -0.1872(3) -0.0659(2) 0.04710(19) 0.0440(6) Uani d . 1 1 . .
    H H9 -0.2535 -0.0836 -0.0214 0.053 Uiso calc R 1 1 . .
    C C10 -0.1329(3) -0.1656(2) 0.09242(19) 0.0431(6) Uani d . 1 1 . .
    H H10 -0.1628 -0.2523 0.0549 0.052 Uiso calc R 1 1 . .
    C C11 -0.0351(2) -0.1401(2) 0.19235(18) 0.0336(5) Uani d . 1 1 . .
    H H11 0.0013 -0.2092 0.2231 0.040 Uiso calc R 1 1 . .
    C C12 0.7777(2) 0.4883(2) 0.59194(16) 0.0266(4) Uani d . 1 1 . .
    H H12A 0.7821 0.5827 0.5810 0.032 Uiso calc R 1 1 . .
    H H12B 0.8238 0.4563 0.5296 0.032 Uiso calc R 1 1 . .
    C C13 0.8785(2) 0.4833(2) 0.69954(16) 0.0261(4) Uani d . 1 1 . .
    C C14 1.1599(2) 0.59148(19) 0.78694(15) 0.0255(4) Uani d . 1 1 . .
    C C15 1.3085(2) 0.6761(2) 0.76428(17) 0.0305(4) Uani d . 1 1 . .
    H H15 1.3176 0.7179 0.6961 0.037 Uiso calc R 1 1 . .
    C C16 1.4440(2) 0.7002(2) 0.84055(18) 0.0350(5) Uani d . 1 1 . .
    H H16 1.5457 0.7569 0.8240 0.042 Uiso calc R 1 1 . .
    C C17 1.4306(3) 0.6414(2) 0.94059(18) 0.0380(5) Uani d . 1 1 . .
    H H17 1.5229 0.6573 0.9929 0.046 Uiso calc R 1 1 . .
    C C18 1.2824(3) 0.5596(2) 0.96405(18) 0.0400(5) Uani d . 1 1 . .
    H H18 1.2734 0.5204 1.0333 0.048 Uiso calc R 1 1 . .
    C C19 1.1455(2) 0.5332(2) 0.88779(17) 0.0335(5) Uani d . 1 1 . .
    H H19 1.0442 0.4762 0.9046 0.040 Uiso calc R 1 1 . .
    C C20 0.5812(3) 0.1257(3) 0.8373(2) 0.0472(4) Uani d . 1 1 . .
    H H20A 0.6785 0.2017 0.8313 0.071 Uiso calc R 1 1 . .
    H H20B 0.6011 0.0734 0.8992 0.071 Uiso calc R 1 1 . .
    H H20C 0.4918 0.1598 0.8499 0.071 Uiso calc R 1 1 . .
    C C21 0.5404(3) 0.0403(3) 0.7362(2) 0.0472(4) Uani d . 1 1 . .
    Cl Cl1 0.07301(6) 0.75633(5) 0.49516(4) 0.03031(14) Uani d . 1 1 . .
    N N1 0.38999(17) 0.23796(16) 0.56116(12) 0.0244(3) Uani d . 1 1 . .
    N N2 0.61030(17) 0.40496(15) 0.59229(12) 0.0238(3) Uani d . 1 1 . .
    N N3 0.10210(18) 0.00739(16) 0.35129(13) 0.0265(4) Uani d . 1 1 . .
    H H3A 0.0878 -0.0630 0.3914 0.032 Uiso calc R 1 1 . .
    N N4 1.02870(18) 0.57136(16) 0.70405(13) 0.0263(4) Uani d . 1 1 . .
    H H4 1.0477 0.6231 0.6482 0.032 Uiso calc R 1 1 . .
    N N5 0.5089(2) -0.0260(2) 0.65673(17) 0.0439(5) Uani d . 1 1 . .
    O O1 0.25525(16) 0.22902(13) 0.34914(11) 0.0291(3) Uani d . 1 1 . .
    O O2 0.82600(17) 0.40675(16) 0.77037(12) 0.0387(4) Uani d . 1 1 . .
loop_
    _atom_site_aniso_label
    _atom_site_aniso_U_11
    _atom_site_aniso_U_22
    _atom_site_aniso_U_33
    _atom_site_aniso_U_12
    _atom_site_aniso_U_13
    _atom_site_aniso_U_23
    C1 0.0221(9) 0.0205(9) 0.0291(9) 0.0059(7) 0.0011(7) 0.0047(7)
    C2 0.0240(9) 0.0343(12) 0.0340(10) 0.0116(9) 0.0005(8) -0.0007(9)
    C3 0.0265(10) 0.0311(11) 0.0363(11) 0.0121(9) -0.0005(8) -0.0058(9)
    C4 0.0208(9) 0.0232(10) 0.0328(10) -0.0004(8) -0.0012(7) 0.0044(8)
    C5 0.0168(8) 0.0237(10) 0.0329(10) 0.0055(7) 0.0011(7) 0.0022(8)
    C6 0.0183(8) 0.0273(10) 0.0304(10) 0.0042(8) 0.0008(7) 0.0031(8)
    C7 0.0351(11) 0.0306(12) 0.0392(11) 0.0118(9) -0.0074(9) -0.0044(9)
    C8 0.0421(13) 0.0409(13) 0.0448(13) 0.0168(11) -0.0129(10) 0.0025(10)
    C9 0.0399(13) 0.0430(14) 0.0411(12) 0.0076(11) -0.0135(10) -0.0044(10)
    C10 0.0414(13) 0.0334(13) 0.0459(13) 0.0040(10) -0.0075(10) -0.0097(10)
    C11 0.0294(10) 0.0250(11) 0.0423(12) 0.0043(8) -0.0016(9) 0.0014(9)
    C12 0.0206(9) 0.0229(10) 0.0326(10) 0.0027(7) -0.0024(7) 0.0042(8)
    C13 0.0224(9) 0.0241(10) 0.0302(10) 0.0061(8) -0.0004(7) 0.0027(8)
    C14 0.0232(9) 0.0236(10) 0.0279(9) 0.0066(8) -0.0023(7) -0.0008(8)
    C15 0.0269(10) 0.0291(11) 0.0323(10) 0.0048(8) 0.0010(8) 0.0010(8)
    C16 0.0223(10) 0.0343(12) 0.0431(12) 0.0033(9) -0.0011(8) -0.0045(9)
    C17 0.0305(11) 0.0399(13) 0.0392(12) 0.0102(9) -0.0124(9) -0.0039(10)
    C18 0.0387(12) 0.0432(13) 0.0334(11) 0.0096(10) -0.0074(9) 0.0041(10)
    C19 0.0278(10) 0.0337(12) 0.0337(11) 0.0035(9) -0.0016(8) 0.0047(9)
    C20 0.0476(10) 0.0426(10) 0.0472(10) 0.0069(8) 0.0084(8) 0.0076(8)
    C21 0.0476(10) 0.0426(10) 0.0472(10) 0.0069(8) 0.0084(8) 0.0076(8)
    Cl1 0.0255(2) 0.0263(3) 0.0385(3) 0.00651(19) 0.00336(18) 0.0089(2)
    N1 0.0181(7) 0.0238(9) 0.0290(8) 0.0039(6) -0.0009(6) 0.0038(6)
    N2 0.0186(7) 0.0217(8) 0.0298(8) 0.0061(6) -0.0024(6) 0.0019(6)
    N3 0.0228(8) 0.0211(8) 0.0323(8) 0.0031(7) -0.0015(6) 0.0048(7)
    N4 0.0217(8) 0.0252(9) 0.0282(8) 0.0027(7) -0.0015(6) 0.0071(7)
    N5 0.0382(11) 0.0497(13) 0.0481(12) 0.0195(9) 0.0047(9) 0.0088(10)
    O1 0.0266(7) 0.0229(7) 0.0345(7) 0.0035(6) 0.0012(6) 0.0061(6)
    O2 0.0291(8) 0.0409(9) 0.0363(8) -0.0024(7) -0.0021(6) 0.0141(7)
_geom_special_details
;
All e.s.d.'s (except the e.s.d. in the dihedral angle between two l.s. planes)
are estimated using the full covariance matrix. The cell e.s.d.'s are taken
into account individually in the estimation of e.s.d.'s in distances, angles
and torsion angles; correlations between e.s.d.'s in cell parameters are only
used when they are defined by crystal symmetry. An approximate (isotropic)
treatment of cell e.s.d.'s is used for estimating e.s.d.'s involving l.s.
planes.
;
loop_
    _geom_bond_atom_site_label_1
    _geom_bond_atom_site_label_2
    _geom_bond_site_symmetry_2
    _geom_bond_distance
    _geom_bond_publ_flag
    C1 N1 . 1.327(2) ?
    C1 N2 . 1.330(2) ?
    C1 H1 . 0.9500 ?
    C2 C3 . 1.350(3) ?
    C2 N1 . 1.385(2) ?
    C2 H2 . 0.9500 ?
    C3 N2 . 1.373(2) ?
    C3 H3 . 0.9500 ?
    C4 N1 . 1.458(2) ?
    C4 C5 . 1.529(3) ?
    C4 H4A . 0.9900 ?
    C4 H4B . 0.9900 ?
    C5 O1 . 1.221(2) ?
    C5 N3 . 1.352(2) ?
    C6 C11 . 1.388(3) ?
    C6 C7 . 1.392(3) ?
    C6 N3 . 1.417(2) ?
    C7 C8 . 1.387(3) ?
    C7 H7 . 0.9500 ?
    C8 C9 . 1.383(3) ?
    C8 H8 . 0.9500 ?
    C9 C10 . 1.384(3) ?
    C9 H9 . 0.9500 ?
    C10 C11 . 1.390(3) ?
    C10 H10 . 0.9500 ?
    C11 H11 . 0.9500 ?
    C12 N2 . 1.458(2) ?
    C12 C13 . 1.523(2) ?
    C12 H12A . 0.9900 ?
    C12 H12B . 0.9900 ?
    C13 O2 . 1.221(2) ?
    C13 N4 . 1.349(2) ?
    C14 C15 . 1.389(3) ?
    C14 C19 . 1.390(3) ?
    C14 N4 . 1.416(2) ?
    C15 C16 . 1.390(3) ?
    C15 H15 . 0.9500 ?
    C16 C17 . 1.383(3) ?
    C16 H16 . 0.9500 ?
    C17 C18 . 1.379(3) ?
    C17 H17 . 0.9500 ?
    C18 C19 . 1.396(3) ?
    C18 H18 . 0.9500 ?
    C19 H19 . 0.9500 ?
    C20 C21 . 1.446(3) ?
    C20 H20A . 0.9800 ?
    C20 H20B . 0.9800 ?
    C20 H20C . 0.9800 ?
    C21 N5 . 1.133(3) ?
    N3 H3A . 0.8800 ?
    N4 H4 . 0.8800 ?
loop_
    _geom_angle_atom_site_label_1
    _geom_angle_atom_site_label_2
    _geom_angle_atom_site_label_3
    _geom_angle_site_symmetry_1
    _geom_angle_site_symmetry_3
    _geom_angle
    _geom_angle_publ_flag
    N1 C1 N2 . . 108.59(17) ?
    N1 C1 H1 . . 125.7 ?
    N2 C1 H1 . . 125.7 ?
    C3 C2 N1 . . 106.85(17) ?
    C3 C2 H2 . . 126.6 ?
    N1 C2 H2 . . 126.6 ?
    C2 C3 N2 . . 107.19(17) ?
    C2 C3 H3 . . 126.4 ?
    N2 C3 H3 . . 126.4 ?
    N1 C4 C5 . . 110.81(15) ?
    N1 C4 H4A . . 109.5 ?
    C5 C4 H4A . . 109.5 ?
    N1 C4 H4B . . 109.5 ?
    C5 C4 H4B . . 109.5 ?
    H4A C4 H4B . . 108.1 ?
    O1 C5 N3 . . 125.89(17) ?
    O1 C5 C4 . . 122.59(16) ?
    N3 C5 C4 . . 111.52(16) ?
    C11 C6 C7 . . 120.09(17) ?
    C11 C6 N3 . . 118.26(17) ?
    C7 C6 N3 . . 121.52(17) ?
    C8 C7 C6 . . 119.33(19) ?
    C8 C7 H7 . . 120.3 ?
    C6 C7 H7 . . 120.3 ?
    C9 C8 C7 . . 121.0(2) ?
    C9 C8 H8 . . 119.5 ?
    C7 C8 H8 . . 119.5 ?
    C8 C9 C10 . . 119.3(2) ?
    C8 C9 H9 . . 120.4 ?
    C10 C9 H9 . . 120.4 ?
    C9 C10 C11 . . 120.6(2) ?
    C9 C10 H10 . . 119.7 ?
    C11 C10 H10 . . 119.7 ?
    C6 C11 C10 . . 119.7(2) ?
    C6 C11 H11 . . 120.2 ?
    C10 C11 H11 . . 120.2 ?
    N2 C12 C13 . . 111.46(16) ?
    N2 C12 H12A . . 109.3 ?
    C13 C12 H12A . . 109.3 ?
    N2 C12 H12B . . 109.3 ?
    C13 C12 H12B . . 109.3 ?
    H12A C12 H12B . . 108.0 ?
    O2 C13 N4 . . 126.00(17) ?
    O2 C13 C12 . . 122.57(17) ?
    N4 C13 C12 . . 111.43(17) ?
    C15 C14 C19 . . 119.79(17) ?
    C15 C14 N4 . . 116.74(17) ?
    C19 C14 N4 . . 123.47(18) ?
    C14 C15 C16 . . 120.5(2) ?
    C14 C15 H15 . . 119.7 ?
    C16 C15 H15 . . 119.7 ?
    C17 C16 C15 . . 119.9(2) ?
    C17 C16 H16 . . 120.1 ?
    C15 C16 H16 . . 120.1 ?
    C18 C17 C16 . . 119.65(18) ?
    C18 C17 H17 . . 120.2 ?
    C16 C17 H17 . . 120.2 ?
    C17 C18 C19 . . 121.2(2) ?
    C17 C18 H18 . . 119.4 ?
    C19 C18 H18 . . 119.4 ?
    C14 C19 C18 . . 119.0(2) ?
    C14 C19 H19 . . 120.5 ?
    C18 C19 H19 . . 120.5 ?
    C21 C20 H20A . . 109.5 ?
    C21 C20 H20B . . 109.5 ?
    H20A C20 H20B . . 109.5 ?
    C21 C20 H20C . . 109.5 ?
    H20A C20 H20C . . 109.5 ?
    H20B C20 H20C . . 109.5 ?
    N5 C21 C20 . . 179.6(3) ?
    C1 N1 C2 . . 108.53(16) ?
    C1 N1 C4 . . 125.20(16) ?
    C2 N1 C4 . . 126.02(16) ?
    C1 N2 C3 . . 108.84(16) ?
    C1 N2 C12 . . 125.67(16) ?
    C3 N2 C12 . . 125.49(16) ?
    C5 N3 C6 . . 126.67(17) ?
    C5 N3 H3A . . 116.7 ?
    C6 N3 H3A . . 116.7 ?
    C13 N4 C14 . . 128.50(17) ?
    C13 N4 H4 . . 115.8 ?
    C14 N4 H4 . . 115.8 ?
loop_
    _geom_hbond_atom_site_label_D
    _geom_hbond_atom_site_label_H
    _geom_hbond_atom_site_label_A
    _geom_hbond_site_symmetry_A
    _geom_hbond_distance_DH
    _geom_hbond_distance_HA
    _geom_hbond_distance_DA
    _geom_hbond_angle_DHA
    N3 H3A Cl1 1_545 0.88 2.28 3.1624(17) 175.2
    N4 H4 Cl1 1_655 0.88 2.35 3.2287(17) 174.8
    C4 H4B N5 . 0.99 2.50 3.262(3) 134.0
    C12 H12A O1 2_666 0.99 2.25 3.126(2) 147.1
    C12 H12B Cl1 2_666 0.99 2.67 3.400(2) 131.0
    C19 H19 O2 . 0.95 2.31 2.911(2) 120.6
    C20 H20A O2 . 0.98 2.32 3.238(3) 155.5
_iucr_refine_instructions_details
;
TITL ppc040c in P-1
CELL 0.71073   8.7801  10.4544  12.1998  91.842  95.492 108.096
ZERR    2.00   0.0006   0.0006   0.0007   0.004   0.004   0.004
LATT 1
SFAC C  H  N  O  Cl
UNIT 42  44  10  4  2
L.S. 16
ACTA
BOND $H
size 0.22 0.20 0.15
FMAP 2
PLAN 20
EQIV $1 x, -1+y, z
EQIV $2 1+x, y, z
EQIV $3 1-x, 1-y, 1-z
HTAB N3 Cl1_$1
HTAB N4 Cl1_$2
HTAB C4 N5
HTAB C7 O1
HTAB C12 O1_$3
HTAB C12 Cl1_$3
HTAB C19 O2
HTAB C20 O2
TEMP -123
eadp C20 C21
WGHT    0.053800    0.377000
FVAR       0.84015
C1    1    0.544692    0.280790    0.545435    11.00000    0.02207    0.02055 =
         0.02907    0.00474    0.00114    0.00586
AFIX  43
H1    2    0.599447    0.231077    0.507107    11.00000   -1.20000
AFIX   0
C2    1    0.355396    0.339002    0.620122    11.00000    0.02398    0.03431 =
         0.03402   -0.00066    0.00047    0.01159
AFIX  43
H2    2    0.253575    0.335999    0.642261    11.00000   -1.20000
AFIX   0
C3    1    0.494107    0.442585    0.640101    11.00000    0.02647    0.03108 =
         0.03633   -0.00583   -0.00047    0.01213
AFIX  43
H3    2    0.508598    0.525936    0.679821    11.00000   -1.20000
AFIX   0
C4    1    0.273669    0.110997    0.514523    11.00000    0.02082    0.02320 =
         0.03277    0.00435   -0.00122   -0.00042
AFIX  23
H4A   2    0.182397    0.084609    0.559767    11.00000   -1.20000
H4B   2    0.325562    0.039359    0.516175    11.00000   -1.20000
AFIX   0
C5    1    0.210485    0.124226    0.395590    11.00000    0.01676    0.02367 =
         0.03289    0.00222    0.00107    0.00554
C6    1    0.009107   -0.013311    0.246924    11.00000    0.01829    0.02733 =
         0.03039    0.00306    0.00084    0.00423
C7    1   -0.046047    0.087265    0.202404    11.00000    0.03508    0.03062 =
         0.03920   -0.00439   -0.00739    0.01183
AFIX  43
H7    2   -0.017061    0.173882    0.239958    11.00000   -1.20000
AFIX   0
C8    1   -0.143741    0.059738    0.102668    11.00000    0.04207    0.04086 =
         0.04475    0.00252   -0.01294    0.01679
AFIX  43
H8    2   -0.181403    0.128247    0.072053    11.00000   -1.20000
AFIX   0
C9    1   -0.187176   -0.065903    0.047097    11.00000    0.03992    0.04303 =
         0.04113   -0.00440   -0.01353    0.00757
AFIX  43
H9    2   -0.253524   -0.083555   -0.021435    11.00000   -1.20000
AFIX   0
C10   1   -0.132924   -0.165615    0.092423    11.00000    0.04144    0.03336 =
         0.04587   -0.00970   -0.00745    0.00402
AFIX  43
H10   2   -0.162821   -0.252309    0.054894    11.00000   -1.20000
AFIX   0
C11   1   -0.035094   -0.140102    0.192349    11.00000    0.02937    0.02498 =
         0.04233    0.00135   -0.00161    0.00431
AFIX  43
H11   2    0.001346   -0.209151    0.223144    11.00000   -1.20000
AFIX   0
C12   1    0.777744    0.488293    0.591935    11.00000    0.02060    0.02291 =
         0.03259    0.00416   -0.00240    0.00271
AFIX  23
H12A  2    0.782052    0.582723    0.580987    11.00000   -1.20000
H12B  2    0.823766    0.456319    0.529580    11.00000   -1.20000
AFIX   0
C13   1    0.878471    0.483322    0.699540    11.00000    0.02242    0.02409 =
         0.03020    0.00265   -0.00036    0.00609
C14   1    1.159870    0.591476    0.786936    11.00000    0.02320    0.02357 =
         0.02791   -0.00079   -0.00225    0.00662
C15   1    1.308538    0.676138    0.764284    11.00000    0.02689    0.02909 =
         0.03232    0.00105    0.00104    0.00483
AFIX  43
H15   2    1.317637    0.717898    0.696139    11.00000   -1.20000
AFIX   0
C16   1    1.444021    0.700193    0.840554    11.00000    0.02233    0.03426 =
         0.04307   -0.00451   -0.00105    0.00327
AFIX  43
H16   2    1.545670    0.756916    0.823987    11.00000   -1.20000
AFIX   0
C17   1    1.430600    0.641419    0.940588    11.00000    0.03048    0.03988 =
         0.03923   -0.00385   -0.01235    0.01022
AFIX  43
H17   2    1.522947    0.657339    0.992884    11.00000   -1.20000
AFIX   0
C18   1    1.282439    0.559558    0.964048    11.00000    0.03875    0.04325 =
         0.03336    0.00412   -0.00735    0.00962
AFIX  43
H18   2    1.273355    0.520431    1.033309    11.00000   -1.20000
AFIX   0
C19   1    1.145550    0.533174    0.887792    11.00000    0.02785    0.03371 =
         0.03372    0.00469   -0.00158    0.00349
AFIX  43
H19   2    1.044158    0.476231    0.904597    11.00000   -1.20000
AFIX   0
C20   1    0.581247    0.125713    0.837309    11.00000    0.04759    0.04263 =
         0.04720    0.00758    0.00838    0.00689
AFIX 137
H20A  2    0.678511    0.201739    0.831313    11.00000   -1.50000
H20B  2    0.601070    0.073437    0.899247    11.00000   -1.50000
H20C  2    0.491825    0.159819    0.849858    11.00000   -1.50000
AFIX   0
C21   1    0.540416    0.040328    0.736231    11.00000    0.04759    0.04263 =
         0.04720    0.00758    0.00838    0.00689
CL1   5    0.073015    0.756328    0.495158    11.00000    0.02547    0.02625 =
         0.03850    0.00892    0.00336    0.00651
N1    3    0.389988    0.237955    0.561163    11.00000    0.01806    0.02381 =
         0.02895    0.00380   -0.00089    0.00394
N2    3    0.610303    0.404958    0.592292    11.00000    0.01857    0.02171 =
         0.02979    0.00186   -0.00239    0.00611
N3    3    0.102102    0.007393    0.351287    11.00000    0.02281    0.02114 =
         0.03225    0.00483   -0.00154    0.00309
AFIX  43
H3A   2    0.087817   -0.063041    0.391356    11.00000   -1.20000
AFIX   0
N4    3    1.028697    0.571356    0.704048    11.00000    0.02171    0.02521 =
         0.02823    0.00712   -0.00149    0.00273
AFIX  43
H4    2    1.047724    0.623079    0.648170    11.00000   -1.20000
AFIX   0
N5    3    0.508870   -0.026046    0.656732    11.00000    0.03819    0.04968 =
         0.04812    0.00875    0.00467    0.01947
O1    4    0.255253    0.229015    0.349137    11.00000    0.02664    0.02292 =
         0.03451    0.00605    0.00121    0.00355
O2    4    0.826000    0.406754    0.770370    11.00000    0.02907    0.04091 =
         0.03632    0.01409   -0.00208   -0.00242
HKLF 4
REM  ppc040c in P-1
REM R1 =  0.0479 for   3597 Fo > 4sig(Fo)  and  0.0732 for all   5067 data
REM    257 parameters refined using      0 restraints
END
WGHT      0.0547      0.3536
REM Highest difference peak  0.964,  deepest hole -0.900,  1-sigma level  0.055
Q1    1   0.6470  0.1011  0.8466  11.00000  0.05    0.45
Q2    1   0.5174  0.1480  0.8108  11.00000  0.05    0.39
Q3    1   0.5140  0.0997  0.8881  11.00000  0.05    0.29
Q4    1   0.1777  0.7918  0.5189  11.00000  0.05    0.25
Q5    1   0.6009  0.2291  0.8159  11.00000  0.05    0.24
Q6    1  -0.1215  0.0086  0.0607  11.00000  0.05    0.23
Q7    1   1.3736  0.6761  0.8080  11.00000  0.05    0.22
Q8    1  -0.0341  0.7223  0.4693  11.00000  0.05    0.22
Q9    1  -0.1423  0.0519  0.1734  11.00000  0.05    0.21
Q10   1   0.8119  0.4752  0.7710  11.00000  0.05    0.21
Q11   1   1.3536  0.5585  0.9208  11.00000  0.05    0.21
Q12   1   0.3663  0.2779  0.5986  11.00000  0.05    0.21
Q13   1   0.2255  0.2975  0.6143  11.00000  0.05    0.20
Q14   1   0.5537  0.4267  0.6256  11.00000  0.05    0.20
Q15   1   0.6927  0.4387  0.5960  11.00000  0.05    0.20
Q16   1   0.4280  0.3736  0.6641  11.00000  0.05    0.20
Q17   1   1.4456  0.6336  0.8847  11.00000  0.05    0.20
Q18   1   0.8336  0.4913  0.6439  11.00000  0.05    0.20
Q19   1   0.0557  0.0003  0.2969  11.00000  0.05    0.19
Q20   1   0.8821  0.6536  0.4878  11.00000  0.05    0.19
;
data_global
_journal_date_recd_electronic     2011-11-11
_journal_date_accepted     2011-11-15
_journal_name_full     'Acta Crystallographica, Section E'
_journal_year     2011
_journal_volume     67
_journal_issue     12
_journal_page_first     o3362
_journal_page_last     o3362
_journal_paper_category     QO
_journal_coeditor_code     WN2459
_publ_contact_author_name     'Hon Man Lee'
_publ_contact_author_address
;
National Changhua University of Education
Department of Chemistry
Changhua
Taiwan 50058
;
_publ_contact_author_email     leehm@cc.ncue.edu.tw
_publ_contact_author_fax     '886-4-7232105x3523'
_publ_contact_author_phone     '886-4-7211190'
_publ_section_title
;
1,3-Bis(2-anilino-2-oxoethyl)-1<i>H</i>-imidazol-3-ium chloride acetonitrile
monosolvate
;
loop_
    _publ_author_name
    _publ_author_footnote
    _publ_author_address
    'Liao, Chuang-Yi' .
;
National Changhua University of Education
Department of Chemistry
Changhua
Taiwan 50058
;
    'Lee, Hon Man' .
;
National Changhua University of Education
Department of Chemistry
Changhua
Taiwan 50058
;
