# Supplementary material for: 1,3-Bis(2-anilino-2-oxoeth­yl)-1H-imidazol-3-ium chloride acetonitrile monosolvate
Source: Acta Crystallogr Sect E Struct Rep Online. 2011 Nov 19;67(Pt 12):o3362. doi: 10.1107/S1600536811048410 (PMC3239007; doi:10.1107/S1600536811048410)
Supplement: Supplementary file 2 [file e-67-o3362-Isup2.hkl]

# 
# h,k,l, Fc-squared, Fo-squared, sigma(Fo-squared) and status flag 
# 
data_I
_shelx_title ' ppc040c in P-1' 
_shelx_refln_list_code          4 
_shelx_F_calc_maximum      120.29 
_exptl_crystal_F_000       432.00 
_reflns_d_resolution_high  0.7577 
 
loop_ 
 _symmetry_equiv_pos_as_xyz 
 'x, y, z' 
 '-x, -y, -z' 
 
_cell_length_a     8.7801 
_cell_length_b    10.4544 
_cell_length_c    12.1998 
_cell_angle_alpha  91.842 
_cell_angle_beta   95.492 
_cell_angle_gamma 108.096 
 
_shelx_F_squared_multiplier     1.000 
 
loop_ 
 _refln_index_h 
 _refln_index_k 
 _refln_index_l 
 _refln_F_squared_calc 
 _refln_F_squared_meas 
 _refln_F_squared_sigma 
 _refln_observed_status 
   1   0   0      601.78      628.74     14.08 o 
   2   0   0     1260.24     1233.52     30.44 o 
   3   0   0      988.68     1033.39     25.67 o 
   4   0   0       17.05       22.55      2.37 o 
   5   0   0        0.09        1.91      1.51 o 
   6   0   0       33.72       30.08      3.02 o 
   7   0   0        1.26        3.29      2.87 o 
   8   0   0        2.74        2.94      3.29 o 
   9   0   0       57.80       49.49     10.43 o 
  10   0   0        0.80        2.25      6.34 o 
 -11   1   0      128.11      142.30     10.86 o 
 -10   1   0       53.83       47.26      5.24 o 
  -9   1   0      246.01      251.18     11.46 o 
  -8   1   0        1.44       -1.23      3.19 o 
  -7   1   0      332.17      339.68     10.97 o 
  -6   1   0        2.22        7.40      2.36 o 
  -5   1   0      478.03      547.76     14.01 o 
  -4   1   0       63.31       82.32      5.18 o 
  -3   1   0     2995.02     2961.60     60.39 o 
  -2   1   0      338.22      327.23      9.38 o 
  -1   1   0      112.30       99.88      2.70 o 
   0   1   0        6.93        6.13      0.86 o 
   1   1   0      827.91      810.26     23.57 o 
   2   1   0     1342.34     1385.54     40.28 o 
   3   1   0     3034.06     2992.66     86.84 o 
   4   1   0      299.64      322.51     10.12 o 
   5   1   0       77.42       55.80      3.06 o 
   6   1   0      145.83      141.48      5.58 o 
   7   1   0      105.72      101.02      6.22 o 
   8   1   0        3.64        4.98      4.38 o 
   9   1   0       57.32       51.71      6.40 o 
  10   1   0        0.10        8.39      6.49 o 
 -11   2   0        0.72        8.26      5.86 o 
 -10   2   0       67.24       77.03      5.99 o 
  -9   2   0        3.63        1.40      3.72 o 
  -8   2   0      766.53      811.92     31.71 o 
  -7   2   0      253.57      232.75      8.08 o 
  -6   2   0      825.83      857.06     24.67 o 
  -5   2   0       30.95       24.71      2.24 o 
  -4   2   0       35.78       26.18      2.02 o 
  -3   2   0     2749.93     2705.71     74.96 o 
  -2   2   0      322.34      320.03      9.66 o 
  -1   2   0    10088.21     9226.11    236.53 o 
   0   2   0     1213.74     1107.59     28.56 o 
   1   2   0     1572.58     1637.15     40.81 o 
   2   2   0      292.96      264.98      8.14 o 
   3   2   0      590.62      683.45     20.21 o 
   4   2   0      450.53      533.33     16.18 o 
   5   2   0        3.53        3.90      2.06 o 
   6   2   0      733.92      729.03     22.05 o 
   7   2   0       13.06       13.56      4.14 o 
   8   2   0       12.44        6.86      4.55 o 
   9   2   0       16.10       32.67      6.46 o 
  10   2   0       39.06       31.95      6.86 o 
 -11   3   0       17.42       11.34      5.49 o 
 -10   3   0       32.63       29.22      5.64 o 
  -9   3   0       51.67       46.93      5.93 o 
  -8   3   0      939.87      920.43     26.82 o 
  -7   3   0       52.36       50.51      4.84 o 
  -6   3   0       46.16       52.79      3.29 o 
  -5   3   0      186.87      187.65      6.35 o 
  -4   3   0      377.34      338.70     12.77 o 
  -3   3   0        0.17        0.24      1.47 o 
  -2   3   0     1576.27     1606.56     41.61 o 
  -1   3   0     5156.87     5571.39    142.99 o 
   0   3   0        0.18        1.13      2.11 o 
   1   3   0       64.61       60.07      3.79 o 
   2   3   0      203.00      256.83      6.82 o 
   3   3   0       26.99       32.69      1.67 o 
   4   3   0      523.77      529.23     16.17 o 
   5   3   0      347.54      343.36     12.11 o 
   6   3   0       76.64       65.78      3.85 o 
   7   3   0        3.95       -0.48      3.77 o 
   8   3   0      172.11      155.13      8.50 o 
   9   3   0      215.12      301.32     14.18 o 
 -11   4   0       16.24       13.48      5.81 o 
 -10   4   0       11.54        7.99      4.69 o 
  -9   4   0        2.75        2.65      3.98 o 
  -8   4   0      103.45       93.08      5.10 o 
  -7   4   0      212.07      213.71      7.61 o 
  -6   4   0        1.36       -1.41      2.26 o 
  -5   4   0     2108.34     2089.66     58.64 o 
  -4   4   0       34.24       33.83      2.05 o 
  -3   4   0      456.19      494.24     14.85 o 
  -2   4   0     1798.45     1781.55     46.05 o 
  -1   4   0     1052.71     1111.10     28.91 o 
   0   4   0      703.43      725.60     21.21 o 
   1   4   0        3.97        9.95      1.34 o 
   2   4   0       29.23       28.35      1.93 o 
   3   4   0        7.41        7.19      1.65 o 
   4   4   0        0.09        1.93      1.54 o 
   5   4   0       54.19       47.09      2.67 o 
   6   4   0      533.60      576.33     17.47 o 
   7   4   0       57.55       47.97      4.80 o 
   8   4   0        0.08        1.90      3.64 o 
   9   4   0       25.49       23.92      8.37 o 
 -11   5   0       40.76       42.54      6.23 o 
 -10   5   0       75.01       68.00      8.53 o 
  -9   5   0      207.68      192.71      9.65 o 
  -8   5   0      138.50      127.98     10.51 o 
  -7   5   0       88.48       82.27      4.54 o 
  -6   5   0        1.58        2.15      2.55 o 
  -5   5   0        7.69        5.55      1.69 o 
  -4   5   0      846.85      837.00     22.16 o 
  -3   5   0      531.91      566.08     15.06 o 
  -2   5   0      612.33      564.63     14.89 o 
  -1   5   0      104.58      113.49      3.46 o 
   0   5   0       68.55       75.62      5.84 o 
   1   5   0      841.35      886.63     25.94 o 
   2   5   0     1765.21     1818.27     52.72 o 
   3   5   0      392.46      395.42     12.36 o 
   4   5   0       91.30       84.29      3.29 o 
   5   5   0       62.90       66.92      3.28 o 
   6   5   0       44.98       35.46      3.99 o 
   7   5   0       31.84       34.37      3.94 o 
   8   5   0       20.86       25.69     14.51 o 
 -11   6   0        5.60       -0.54      5.80 o 
 -10   6   0       27.80       33.96      5.21 o 
  -9   6   0      680.65      679.10     24.40 o 
  -8   6   0       82.21       85.67      5.06 o 
  -7   6   0       32.39       29.91      4.68 o 
  -6   6   0        6.44        8.83      3.16 o 
  -5   6   0       58.43       74.75      4.22 o 
  -4   6   0        7.54        2.30      1.76 o 
  -3   6   0        6.34        9.41      1.51 o 
  -2   6   0       75.52       69.31      3.29 o 
  -1   6   0       14.84       11.16      1.48 o 
   0   6   0      679.32      710.24     20.95 o 
   1   6   0      257.28      217.95      7.22 o 
   2   6   0       27.25       23.29      2.24 o 
   3   6   0        0.06        0.55      2.29 o 
   4   6   0        9.00        8.54      2.67 o 
   5   6   0       11.53        6.10      3.96 o 
   6   6   0      182.87      195.21     15.62 o 
   7   6   0       63.93       67.29     18.40 o 
   8   6   0       51.43       52.29     13.05 o 
 -11   7   0       25.65       21.53      9.06 o 
 -10   7   0       24.72       21.51      5.29 o 
  -9   7   0       28.99       31.35      4.24 o 
  -8   7   0       14.57       10.53      3.41 o 
  -7   7   0       89.46       74.32      5.57 o 
  -6   7   0      507.79      568.37     18.28 o 
  -5   7   0        0.28        0.71      2.12 o 
  -4   7   0      357.78      411.50     11.44 o 
  -3   7   0      602.41      584.90     18.66 o 
  -2   7   0      939.29      885.94     27.64 o 
  -1   7   0       20.62       26.72      2.57 o 
   0   7   0       77.28       80.93      3.35 o 
   1   7   0        7.87       10.16      2.39 o 
   2   7   0        2.40        1.65      2.17 o 
   3   7   0      448.11      443.73     13.98 o 
   4   7   0        0.23       -0.72      2.91 o 
   5   7   0        4.39        2.58      5.22 o 
   6   7   0        0.77        1.80      6.38 o 
   7   7   0       10.45       11.67      7.24 o 
 -11   8   0        5.45       19.66     11.55 o 
 -10   8   0      116.65      116.34      9.46 o 
  -9   8   0       12.23       23.94      4.84 o 
  -8   8   0       23.76       17.88      4.31 o 
  -7   8   0      131.78      147.85      9.28 o 
  -6   8   0      632.37      563.47     23.10 o 
  -5   8   0        7.41        5.65      2.96 o 
  -4   8   0      101.09      105.62      6.27 o 
  -3   8   0       93.25       85.90      6.59 o 
  -2   8   0      478.72      456.94     15.08 o 
  -1   8   0       26.24       36.25      4.86 o 
   0   8   0      289.69      276.80     11.40 o 
   1   8   0      314.57      294.63     12.06 o 
   2   8   0      105.50       93.29      7.19 o 
   3   8   0        0.49       -0.81      6.22 o 
   4   8   0      159.56      141.94     12.51 o 
   5   8   0        1.06       -4.85      8.81 o 
   6   8   0      158.10      193.64     16.15 o 
 -10   9   0       39.60       47.49      6.22 o 
  -9   9   0       12.10        6.38      5.13 o 
  -8   9   0      123.03      150.60      9.73 o 
  -7   9   0        0.15        1.88      5.01 o 
  -6   9   0        0.70       -3.31      4.58 o 
  -5   9   0      125.54      134.34      6.27 o 
  -4   9   0       32.22       30.73      3.62 o 
  -3   9   0      135.94      145.97      7.04 o 
  -2   9   0       90.12       99.27      5.02 o 
  -1   9   0       30.76       33.10      4.31 o 
   0   9   0      144.86      133.47      6.88 o 
   1   9   0        1.98       -2.54      6.19 o 
   2   9   0       50.73       63.34      8.83 o 
   3   9   0      277.73      312.36     20.68 o 
   4   9   0      103.50       75.91     10.80 o 
   5   9   0        4.53       11.70     10.57 o 
 -10  10   0       17.15       17.85      6.35 o 
  -9  10   0      157.23      127.29      7.82 o 
  -8  10   0        2.29        3.48      6.21 o 
  -7  10   0        8.33        2.37      5.57 o 
  -6  10   0        2.17        1.80      4.80 o 
  -5  10   0      117.29      119.66      9.96 o 
  -4  10   0       20.02       25.01      3.92 o 
  -3  10   0       33.53       28.30      4.81 o 
  -2  10   0       75.77       83.37      6.91 o 
  -1  10   0       12.61       15.70      5.08 o 
   0  10   0       32.41       42.70      8.32 o 
   1  10   0       52.80       40.01      8.49 o 
   2  10   0       30.98       32.10      8.95 o 
   3  10   0        0.14        3.44      9.04 o 
   4  10   0       20.73       20.98     11.22 o 
  -9  11   0        3.73        6.78      7.62 o 
  -8  11   0        0.33        5.97      6.97 o 
  -7  11   0       18.87        8.72      6.23 o 
  -6  11   0       23.08       24.45      6.09 o 
  -5  11   0        8.54        8.39      4.50 o 
  -4  11   0      299.61      295.49     13.53 o 
  -3  11   0        0.02       -0.55      4.10 o 
  -2  11   0      198.61      201.94     15.48 o 
  -1  11   0        1.67        5.31      8.32 o 
   0  11   0      145.70      135.27     13.23 o 
   1  11   0        0.67       -0.65      8.66 o 
   2  11   0        0.43        0.03      9.14 o 
   3  11   0        0.05        0.13     10.06 o 
  -8  12   0       19.95       15.72      7.86 o 
  -7  12   0       87.71       89.15      8.92 o 
  -6  12   0       46.90       54.39      9.10 o 
  -5  12   0       77.20       71.25      6.30 o 
  -4  12   0       57.65       74.41      7.80 o 
  -3  12   0       95.58       89.42     11.05 o 
  -2  12   0       66.95       87.00     11.69 o 
  -1  12   0      303.08      326.98     22.12 o 
   0  12   0      102.69       80.47     11.87 o 
   1  12   0       45.88       71.30     12.68 o 
   2  12   0       11.98        1.26     11.09 o 
  -7  13   0        3.86        0.03      7.98 o 
  -6  13   0      148.22      161.45     16.53 o 
  -5  13   0       20.91       14.22     11.04 o 
  -4  13   0       80.58       86.00     12.72 o 
  -3  13   0        0.07       -4.17      9.56 o 
  -2  13   0       41.73       35.80     10.85 o 
  -1  13   0        0.47        2.72     10.06 o 
   0  13   0        6.58        1.84     10.94 o 
   0 -13   1        0.10       -2.20     10.82 o 
   1 -13   1        1.70        4.53     10.27 o 
   2 -13   1        7.54        8.44      9.95 o 
   3 -13   1        9.13        0.55      9.53 o 
   4 -13   1       21.25        2.13      7.21 o 
   5 -13   1        1.51       -9.46      9.46 o 
   6 -13   1       76.88       56.14     12.45 o 
  -2 -12   1        6.81       -2.61     10.89 o 
  -1 -12   1        2.48       -0.20      9.82 o 
   0 -12   1       33.68       38.00     10.38 o 
   1 -12   1       12.47        4.11      8.85 o 
   2 -12   1       40.18       48.01     10.17 o 
   3 -12   1       33.08       33.22      9.07 o 
   4 -12   1        0.44       -1.62      6.27 o 
   5 -12   1        0.17       -6.30      6.30 o 
   6 -12   1       17.50       11.73      6.84 o 
   7 -12   1       57.49       74.20      8.67 o 
   8 -12   1       17.20       13.66      7.48 o 
  -3 -11   1       19.66       24.13     10.92 o 
  -2 -11   1       43.87       57.33     11.01 o 
  -1 -11   1        3.63       10.87      8.83 o 
   0 -11   1       38.15       31.54      8.84 o 
   1 -11   1       16.46       25.94      8.67 o 
   2 -11   1      223.08      188.76     14.52 o 
   3 -11   1       71.42       78.97      7.19 o 
   4 -11   1      228.43      250.94     10.09 o 
   5 -11   1        4.16        3.84      4.40 o 
   6 -11   1       31.30       60.18      7.23 o 
   7 -11   1      200.29      158.91     17.69 o 
   8 -11   1        1.16       -3.68      6.58 o 
   9 -11   1        1.73        4.37      5.81 o 
  -4 -10   1       13.16       16.69     10.23 o 
  -3 -10   1        5.34        2.18      8.83 o 
  -2 -10   1        0.75       -7.21      7.76 o 
  -1 -10   1      377.44      343.33     22.23 o 
   0 -10   1       25.64       28.63      8.12 o 
   1 -10   1       59.82       49.50      8.09 o 
   2 -10   1        6.47        1.19      4.10 o 
   3 -10   1       15.33       19.26      4.88 o 
   4 -10   1       71.57       59.41      5.68 o 
   5 -10   1       53.79       39.52      6.45 o 
   6 -10   1       25.35       40.59      9.58 o 
   7 -10   1       54.47       33.45      6.03 o 
   8 -10   1        2.07        7.36      6.31 o 
   9 -10   1       23.69       32.00      5.97 o 
  10 -10   1        2.29        1.63      5.95 o 
  -5  -9   1       12.70       10.20     10.37 o 
  -4  -9   1      127.69      111.77     12.64 o 
  -3  -9   1      121.18      105.01     11.56 o 
  -2  -9   1      131.50      153.40     13.03 o 
  -1  -9   1      163.22      153.20     12.25 o 
   0  -9   1      434.03      393.24     23.74 o 
   1  -9   1      228.27      221.39     10.00 o 
   2  -9   1        0.65       -2.67      2.99 o 
   3  -9   1        0.05       -1.23      2.91 o 
   4  -9   1      287.10      266.97      9.86 o 
   5  -9   1       60.24       86.84      5.06 o 
   6  -9   1        5.02       -0.75      4.59 o 
   7  -9   1       47.44       45.81      6.26 o 
   8  -9   1       33.46       20.41      4.63 o 
   9  -9   1        1.38        1.66      4.92 o 
  10  -9   1        1.62        3.46      5.67 o 
  -6  -8   1       75.96       84.01     12.31 o 
  -5  -8   1       14.01       14.93      8.91 o 
  -4  -8   1        4.62        4.90      7.38 o 
  -3  -8   1        0.45        2.73      6.67 o 
  -2  -8   1      407.36      404.57     24.38 o 
  -1  -8   1       98.45       86.87      5.10 o 
   0  -8   1     1139.52     1127.19     41.28 o 
   1  -8   1      534.75      531.46     20.33 o 
   2  -8   1      134.98      168.27      6.53 o 
   3  -8   1        3.32        0.71      2.53 o 
   4  -8   1       23.67       30.25      4.61 o 
   5  -8   1        1.20       -0.61      2.98 o 
   6  -8   1      292.97      295.28     13.49 o 
   7  -8   1        0.04        1.14      4.78 o 
   8  -8   1      204.32      215.01     14.23 o 
   9  -8   1      105.55       93.91      7.91 o 
  10  -8   1       20.27       13.68      5.28 o 
  -7  -7   1        2.50        3.88      7.32 o 
  -6  -7   1        2.69        0.71      6.30 o 
  -5  -7   1       12.95        6.84      5.33 o 
  -4  -7   1        1.90        0.92      4.31 o 
  -3  -7   1      775.06      770.94     23.25 o 
  -2  -7   1        4.46        3.08      2.23 o 
  -1  -7   1        3.51        3.58      1.87 o 
   0  -7   1        0.26        0.62      1.68 o 
   1  -7   1       11.67       11.09      2.79 o 
   2  -7   1      142.38      152.72      5.93 o 
   3  -7   1      270.94      244.80      8.65 o 
   4  -7   1      357.76      426.26     14.11 o 
   5  -7   1        0.19       -0.62      2.08 o 
   6  -7   1       79.67       70.85      4.30 o 
   7  -7   1        0.39       -2.38      2.79 o 
   8  -7   1       34.16       36.28      3.78 o 
   9  -7   1        9.92        6.17      3.78 o 
  10  -7   1      115.85      125.96     13.20 o 
  11  -7   1       20.24       21.25      7.26 o 
  -8  -6   1        0.26       -3.60     11.52 o 
  -7  -6   1       15.55       20.76      6.73 o 
  -6  -6   1      185.96      216.03     10.88 o 
  -5  -6   1       48.84       59.45      4.04 o 
  -4  -6   1        2.85        7.29      2.71 o 
  -3  -6   1      189.05      186.91      6.59 o 
  -2  -6   1      661.13      671.32     20.16 o 
  -1  -6   1       69.44       71.06      3.09 o 
   0  -6   1      517.94      511.96     15.30 o 
   1  -6   1      124.59      146.05      5.51 o 
   2  -6   1       76.25       52.88      2.96 o 
   3  -6   1      158.76      185.90      8.84 o 
   4  -6   1        3.26        4.23      1.72 o 
   5  -6   1      201.78      229.09      6.96 o 
   6  -6   1      409.18      370.21     14.45 o 
   7  -6   1       56.24       57.93      5.85 o 
   8  -6   1        2.64        1.01      3.49 o 
   9  -6   1      418.23      402.56     13.53 o 
  10  -6   1       59.73       71.56      7.19 o 
  11  -6   1       35.94       37.06      7.09 o 
  -8  -5   1      133.68      154.69     14.49 o 
  -7  -5   1       10.94        6.49      3.80 o 
  -6  -5   1       37.81       37.91      4.32 o 
  -5  -5   1      112.76      108.05      7.08 o 
  -4  -5   1       35.01       29.22      2.19 o 
  -3  -5   1       93.00       90.82      3.88 o 
  -2  -5   1      455.82      495.29     14.86 o 
  -1  -5   1      337.47      408.54     12.37 o 
   0  -5   1        1.87        4.86      1.20 o 
   1  -5   1       28.72       57.10      2.78 o 
   2  -5   1       40.88       53.59      3.96 o 
   3  -5   1      229.90      191.58      5.65 o 
   4  -5   1      113.31      101.55      3.52 o 
   5  -5   1      109.57      103.12      4.23 o 
   6  -5   1      284.48      270.78      9.51 o 
   7  -5   1       55.28       55.47      4.92 o 
   8  -5   1      113.05      113.83     10.33 o 
   9  -5   1       88.81       98.00      8.47 o 
  10  -5   1      109.05      111.66      6.76 o 
  11  -5   1       34.07       45.36      7.83 o 
  -9  -4   1       38.22       34.21     11.91 o 
  -8  -4   1        2.07        3.42      3.49 o 
  -7  -4   1       26.37       35.39      3.65 o 
  -6  -4   1      172.50      173.66      5.71 o 
  -5  -4   1      111.21      130.23      4.40 o 
  -4  -4   1      308.33      286.73      8.81 o 
  -3  -4   1      267.46      326.63      8.65 o 
  -2  -4   1       41.81       36.63      2.23 o 
  -1  -4   1       10.79        9.86      2.38 o 
   0  -4   1     1071.03     1135.66     32.81 o 
   1  -4   1     1333.64     1338.96     40.83 o 
   2  -4   1     1937.03     1923.80     49.51 o 
   3  -4   1      916.37      976.15     25.47 o 
   4  -4   1      667.64      725.95     21.60 o 
   5  -4   1       81.31       78.93      4.91 o 
   6  -4   1      486.10      450.18     13.64 o 
   7  -4   1       83.29       80.01      7.64 o 
   8  -4   1       58.23       48.28      5.26 o 
   9  -4   1      113.82      109.96      7.93 o 
  10  -4   1        2.95       -1.11      4.56 o 
  11  -4   1       22.18       25.28      5.68 o 
  -9  -3   1        0.59        3.88      5.90 o 
  -8  -3   1       30.17       31.43      5.33 o 
  -7  -3   1       30.15       26.62      4.48 o 
  -6  -3   1       96.63      115.20      7.97 o 
  -5  -3   1      441.58      506.01     15.54 o 
  -4  -3   1      606.14      607.00     18.32 o 
  -3  -3   1      798.97      729.62     21.71 o 
  -2  -3   1     1804.60     1894.10     47.41 o 
  -1  -3   1      709.69      671.71     29.12 o 
   0  -3   1      166.33      182.97      5.09 o 
   1  -3   1      576.70      595.24     18.32 o 
   2  -3   1     2977.96     2919.58     86.39 o 
   3  -3   1      994.38      942.95     27.70 o 
   4  -3   1      154.06      173.59      4.95 o 
   5  -3   1       61.93       59.57      3.13 o 
   6  -3   1       56.14       63.94      3.66 o 
   7  -3   1      172.45      173.97      6.56 o 
   8  -3   1       15.62       14.55      4.01 o 
   9  -3   1        1.52       -1.36      3.78 o 
  10  -3   1       76.78       77.79      5.89 o 
  11  -3   1        0.02       -1.80      5.61 o 
 -10  -2   1        0.33       -4.25      6.79 o 
  -9  -2   1      196.28      204.89     10.89 o 
  -8  -2   1       82.36       81.51      6.28 o 
  -7  -2   1      547.87      469.31     18.40 o 
  -6  -2   1      105.49      124.59      5.17 o 
  -5  -2   1        0.07        0.33      2.08 o 
  -4  -2   1      322.86      318.65     10.01 o 
  -3  -2   1      238.20      223.85      7.17 o 
  -2  -2   1     1268.94     1291.13     37.60 o 
  -1  -2   1     1241.28     1268.05     31.66 o 
   0  -2   1      508.74      598.80     18.40 o 
   1  -2   1       15.12       29.66      1.09 o 
   2  -2   1       47.65       49.88      5.45 o 
   3  -2   1      242.96      211.79      5.69 o 
   4  -2   1       68.44       77.44      2.84 o 
   5  -2   1        8.92        9.92      1.38 o 
   6  -2   1      181.78      155.19      5.72 o 
   7  -2   1      120.59      128.09      7.39 o 
   8  -2   1        5.69        4.55      3.41 o 
   9  -2   1      101.69      128.93      6.44 o 
  10  -2   1       28.01       15.72      4.81 o 
  11  -2   1       18.50       14.16      5.73 o 
 -10  -1   1       14.78       15.77      6.57 o 
  -9  -1   1      106.92      140.93      8.54 o 
  -8  -1   1       23.23       12.75      4.88 o 
  -7  -1   1        7.04        2.26      3.70 o 
  -6  -1   1       93.29       89.07      4.12 o 
  -5  -1   1       94.76      100.98      4.11 o 
  -4  -1   1       49.88       47.03      2.47 o 
  -3  -1   1      353.85      333.26     10.22 o 
  -2  -1   1     4651.38     4677.54    166.63 o 
  -1  -1   1     1265.02     1199.52     43.39 o 
   0  -1   1      123.77      101.03      3.88 o 
   1  -1   1      135.30      113.57      4.50 o 
   2  -1   1     3523.90     3531.28     87.98 o 
   3  -1   1      402.06      410.01     10.45 o 
   4  -1   1      747.21      736.81     18.56 o 
   5  -1   1       36.73       33.14      1.96 o 
   6  -1   1      190.76      192.43      5.73 o 
   7  -1   1        0.95        2.03      2.69 o 
   8  -1   1       35.67       35.34      4.82 o 
   9  -1   1       14.40       27.19      4.36 o 
  10  -1   1       75.50       62.19      5.76 o 
  11  -1   1       72.02      120.55      9.72 o 
 -11   0   1        0.02        1.29     12.17 o 
 -10   0   1       49.95       59.61      7.19 o 
  -9   0   1        0.15       -1.72      5.20 o 
  -8   0   1      245.34      270.73     14.06 o 
  -7   0   1      191.91      225.64     10.63 o 
  -6   0   1      302.67      279.92      7.80 o 
  -5   0   1      264.28      252.36      6.94 o 
  -4   0   1      988.52     1011.57     25.13 o 
  -3   0   1      958.16      985.79     24.46 o 
  -2   0   1      271.88      266.82      6.78 o 
  -1   0   1      150.69      158.08      4.29 o 
   0   0   1     3634.60     3437.95     99.68 o 
   1   0   1       50.82       42.42      2.05 o 
   2   0   1      200.41      209.51      5.48 o 
   3   0   1       39.33       43.12      1.75 o 
   4   0   1      248.56      269.14      7.21 o 
   5   0   1       12.54        5.78      1.62 o 
   6   0   1      618.48      713.04     18.09 o 
   7   0   1     1906.48     1854.82     52.19 o 
   8   0   1       69.80       94.15      7.51 o 
   9   0   1       85.08       75.43     13.86 o 
  10   0   1        8.86       -1.45      5.84 o 
 -11   1   1       31.93       31.71      7.78 o 
 -10   1   1        9.49        9.88      5.03 o 
  -9   1   1       40.45       44.33      4.71 o 
  -8   1   1       15.12       16.00      3.43 o 
  -7   1   1        0.46        2.40      2.73 o 
  -6   1   1       17.71       15.02      2.41 o 
  -5   1   1     1937.97     1855.65     45.59 o 
  -4   1   1        6.98       11.38      1.11 o 
  -3   1   1     1634.28     1579.45     35.38 o 
  -2   1   1     2340.40     2434.82     55.37 o 
  -1   1   1      312.85      279.47     10.53 o 
   0   1   1        5.91        2.71      0.50 o 
   1   1   1      161.14      174.91      4.57 o 
   2   1   1        1.55        3.09      1.14 o 
   3   1   1     1963.35     1992.94     58.00 o 
   4   1   1     1851.97     1825.43     53.42 o 
   5   1   1       21.17       16.24      4.55 o 
   6   1   1      155.46      180.27      6.95 o 
   7   1   1      362.47      386.31     24.62 o 
   8   1   1      232.75      261.50     11.82 o 
   9   1   1        3.15       -1.07      5.17 o 
  10   1   1       36.39       49.32      7.26 o 
 -11   2   1       22.51       38.88      6.06 o 
 -10   2   1       18.04       20.79      4.84 o 
  -9   2   1      109.65      102.54      7.17 o 
  -8   2   1      586.12      586.31     17.79 o 
  -7   2   1      191.59      188.93      7.67 o 
  -6   2   1      734.59      688.15     20.08 o 
  -5   2   1      162.17      176.41      6.02 o 
  -4   2   1      181.09      189.44      6.88 o 
  -3   2   1     3356.76     3383.37     98.26 o 
  -2   2   1      191.92      150.19      4.77 o 
  -1   2   1     1443.96     1565.05     40.29 o 
   0   2   1     2603.04     2698.43     77.98 o 
   1   2   1      152.58      165.81      4.49 o 
   2   2   1      160.01      150.42      4.22 o 
   3   2   1        3.80        6.04      1.41 o 
   4   2   1        3.42        0.67      1.68 o 
   5   2   1       22.93       24.74      2.53 o 
   6   2   1        8.77        4.34      2.63 o 
   7   2   1       15.89        8.05      3.88 o 
   8   2   1       18.96       11.70      5.44 o 
   9   2   1        8.98        6.61      5.51 o 
  10   2   1       93.62      120.02      9.45 o 
 -11   3   1      163.18      159.51      8.38 o 
 -10   3   1       58.20       68.66      5.82 o 
  -9   3   1      192.38      200.17      8.06 o 
  -8   3   1       40.23       40.16      5.08 o 
  -7   3   1       23.30       19.30      3.61 o 
  -6   3   1        0.22       -1.34      2.20 o 
  -5   3   1        0.55       -0.82      2.12 o 
  -4   3   1       41.69       55.44      3.46 o 
  -3   3   1      175.19      152.97      6.86 o 
  -2   3   1      946.07     1038.25     27.03 o 
  -1   3   1     5610.19     5779.01    148.42 o 
   0   3   1       53.30       60.96      2.87 o 
   1   3   1       26.23       25.26      1.49 o 
   2   3   1      148.51      157.24      4.80 o 
   3   3   1      120.61      167.44      5.54 o 
   4   3   1      496.11      526.66     13.74 o 
   5   3   1      309.58      282.23      9.39 o 
   6   3   1      347.23      321.84     10.84 o 
   7   3   1        0.41        3.85      4.01 o 
   8   3   1      114.59      129.61      9.57 o 
   9   3   1       48.65       45.76      5.04 o 
 -11   4   1       42.91       43.23      6.17 o 
 -10   4   1       13.05       13.04      4.83 o 
  -9   4   1      127.34      138.56     10.37 o 
  -8   4   1       63.03       52.56      4.28 o 
  -7   4   1      303.30      328.08     10.61 o 
  -6   4   1       36.04       27.09      4.43 o 
  -5   4   1     1304.32     1322.24     46.96 o 
  -4   4   1      573.86      495.28     13.37 o 
  -3   4   1       26.54       44.33      2.72 o 
  -2   4   1      372.05      387.44     10.40 o 
  -1   4   1      146.79      140.28      4.09 o 
   0   4   1     3668.58     3859.49    111.48 o 
   1   4   1      161.50      164.59      5.42 o 
   2   4   1     1532.18     1604.46     46.87 o 
   3   4   1      505.79      470.15     12.28 o 
   4   4   1        2.21        9.28      1.70 o 
   5   4   1       10.56       10.51      2.14 o 
   6   4   1      395.16      377.25     10.62 o 
   7   4   1       35.83       40.86      4.61 o 
   8   4   1       79.32       89.25      8.66 o 
   9   4   1       15.39       20.68      4.90 o 
 -11   5   1       17.08       11.08      5.76 o 
 -10   5   1        5.88        7.77      4.89 o 
  -9   5   1        3.38        0.46      4.01 o 
  -8   5   1      304.04      299.49     18.53 o 
  -7   5   1       79.60       84.89      5.49 o 
  -6   5   1      216.29      193.78     10.00 o 
  -5   5   1      424.46      437.89     15.49 o 
  -4   5   1      452.59      472.05     12.85 o 
  -3   5   1       92.99       85.10      3.03 o 
  -2   5   1      208.82      227.30      6.41 o 
  -1   5   1       11.08        6.73      1.13 o 
   0   5   1      402.92      406.94     12.30 o 
   1   5   1      825.21      838.93     24.72 o 
   2   5   1      285.40      274.36     12.16 o 
   3   5   1      575.40      594.28     18.02 o 
   4   5   1        1.33        3.34      1.90 o 
   5   5   1      219.93      224.72      6.87 o 
   6   5   1       12.61       16.58      2.91 o 
   7   5   1       45.61       57.21      6.21 o 
   8   5   1       13.67       22.60      4.50 o 
 -11   6   1       68.74       76.66      6.82 o 
 -10   6   1        0.05        4.17      4.84 o 
  -9   6   1       58.64       49.86      4.95 o 
  -8   6   1       63.03       73.93      4.82 o 
  -7   6   1        6.73        3.23      2.69 o 
  -6   6   1       94.79      104.97      4.94 o 
  -5   6   1      102.18      136.16      4.65 o 
  -4   6   1        0.07        1.55      1.77 o 
  -3   6   1      410.48      359.14      9.92 o 
  -2   6   1     1304.00     1392.71     36.50 o 
  -1   6   1       22.24       17.50      1.46 o 
   0   6   1      414.96      386.84     11.88 o 
   1   6   1        1.86        0.14      1.82 o 
   2   6   1        4.06        3.14      2.02 o 
   3   6   1       43.42       48.79      3.86 o 
   4   6   1       90.15      100.01      7.33 o 
   5   6   1        0.55        0.99      3.27 o 
   6   6   1       94.01      107.59      4.78 o 
   7   6   1        0.06       -0.76      3.70 o 
   8   6   1       51.59       78.40     13.35 o 
 -11   7   1       51.61       52.20      7.65 o 
 -10   7   1        1.54        4.39      4.34 o 
  -9   7   1        0.37        0.20      3.71 o 
  -8   7   1       58.94       50.14      4.51 o 
  -7   7   1       69.18       55.85      4.72 o 
  -6   7   1       13.10       16.02      3.22 o 
  -5   7   1      123.97      136.64      4.81 o 
  -4   7   1      169.26      155.92      5.12 o 
  -3   7   1       13.82       24.76      4.04 o 
  -2   7   1      285.01      318.27      8.94 o 
  -1   7   1      177.49      179.75      8.25 o 
   0   7   1        0.18        0.36      1.63 o 
   1   7   1      111.96      121.96      6.17 o 
   2   7   1        6.04        4.22      2.24 o 
   3   7   1      300.04      291.63      9.83 o 
   4   7   1      290.11      284.45      9.88 o 
   5   7   1       42.98       38.36      4.14 o 
   6   7   1       15.48        8.43      6.26 o 
   7   7   1        0.06       -2.81      7.05 o 
 -11   8   1        4.46       12.60      6.11 o 
 -10   8   1        1.30       -2.02      5.30 o 
  -9   8   1       85.07       97.76     12.59 o 
  -8   8   1       34.76       34.63      5.91 o 
  -7   8   1      101.17      109.12      7.44 o 
  -6   8   1       32.35       48.53     14.78 o 
  -5   8   1      167.00      143.40      6.10 o 
  -4   8   1       31.24       33.68      6.47 o 
  -3   8   1      132.06      129.19      5.56 o 
  -2   8   1        0.31        3.12      2.63 o 
  -1   8   1      121.61      111.17      5.82 o 
   0   8   1      376.74      366.08     14.56 o 
   1   8   1      885.71      917.36     33.93 o 
   2   8   1       82.04       75.95      5.10 o 
   3   8   1        0.13       -4.52      4.94 o 
   4   8   1       74.96       67.78      5.50 o 
   5   8   1       25.10       16.69      9.24 o 
   6   8   1      135.58      105.84     12.89 o 
 -10   9   1       49.28       49.56      9.07 o 
  -9   9   1        2.17       -0.71      4.87 o 
  -8   9   1       72.88       59.67      6.89 o 
  -7   9   1       85.67       63.07      6.29 o 
  -6   9   1        0.17        3.29      4.41 o 
  -5   9   1      238.37      231.58     10.18 o 
  -4   9   1      248.43      268.62      9.92 o 
  -3   9   1      192.67      182.00      7.37 o 
  -2   9   1      966.04      977.93     36.28 o 
  -1   9   1        1.75        0.49      3.47 o 
   0   9   1        8.20        8.13      3.53 o 
   1   9   1        0.21        3.64      3.78 o 
   2   9   1       41.14       35.28      6.91 o 
   3   9   1       23.35       12.30      8.49 o 
   4   9   1       16.79       16.87      9.07 o 
   5   9   1        3.94        6.04     10.12 o 
 -10  10   1        1.86        4.22      6.06 o 
  -9  10   1       48.52       52.06      7.63 o 
  -8  10   1        7.26        5.86      9.06 o 
  -7  10   1      150.46      145.42     12.55 o 
  -6  10   1        8.32        8.06      5.14 o 
  -5  10   1       17.87       21.02      8.29 o 
  -4  10   1       16.57       11.66      3.65 o 
  -3  10   1      347.17      352.48     14.95 o 
  -2  10   1      542.81      535.05     21.10 o 
  -1  10   1        1.59       -2.03      4.15 o 
   0  10   1        9.53        6.84      4.30 o 
   1  10   1       22.34       25.30      8.27 o 
   2  10   1       59.44       57.65      9.85 o 
   3  10   1        5.88        2.89      9.66 o 
   4  10   1       66.26       70.81     12.14 o 
  -9  11   1       16.65       12.60      7.81 o 
  -8  11   1       13.02       13.30      8.35 o 
  -7  11   1       15.54        3.50      6.09 o 
  -6  11   1      107.93      100.15      7.86 o 
  -5  11   1       12.37       15.45      4.47 o 
  -4  11   1        4.35        2.93      4.02 o 
  -3  11   1       28.46       18.04      5.36 o 
  -2  11   1      138.13      151.45      8.70 o 
  -1  11   1        0.03       -3.83      7.55 o 
   0  11   1       68.31       93.65     11.67 o 
   1  11   1      133.56      138.43     13.54 o 
   2  11   1       41.97       46.11     11.02 o 
   3  11   1       56.16       45.68     11.55 o 
  -8  12   1        7.74       21.65      7.99 o 
  -7  12   1       20.01       20.70      7.96 o 
  -6  12   1       31.31       31.37      6.55 o 
  -5  12   1       20.06       13.75      5.12 o 
  -4  12   1       19.49       15.75      5.17 o 
  -3  12   1       45.58       58.57     10.53 o 
  -2  12   1       54.58       79.34     11.70 o 
  -1  12   1      164.89      151.21     14.39 o 
   0  12   1       68.97       70.92     11.57 o 
   1  12   1        3.78        3.53     11.01 o 
   2  12   1       33.89       32.60     12.04 o 
  -6  13   1       21.05       19.90      7.50 o 
  -5  13   1       78.40       79.24     12.23 o 
  -4  13   1       42.41       48.08     10.82 o 
  -3  13   1        0.10       -2.37      9.80 o 
  -2  13   1        0.36        3.92     10.80 o 
  -1  13   1        8.81       -0.31     10.58 o 
   0 -13   2       21.06        6.15     10.71 o 
   1 -13   2       94.67       81.19     13.60 o 
   2 -13   2        0.05        8.70     10.30 o 
   3 -13   2        3.68        4.00     10.72 o 
   4 -13   2       39.43       26.17      7.79 o 
   5 -13   2       10.83       -3.40     10.65 o 
   6 -13   2       88.48       84.88     12.71 o 
  -2 -12   2        1.87        2.78     11.55 o 
  -1 -12   2        1.30        0.61     10.37 o 
   0 -12   2        0.90        0.82      9.29 o 
   1 -12   2        4.34        0.13      9.24 o 
   2 -12   2       96.96      118.35     12.55 o 
   3 -12   2       24.96       30.40      9.85 o 
   4 -12   2      213.08      247.53     13.40 o 
   5 -12   2        3.01        1.57      6.46 o 
   6 -12   2        9.54       -8.77      8.77 o 
   7 -12   2      172.20      177.34     11.61 o 
   8 -12   2        5.85        5.21      7.51 o 
  -3 -11   2      201.65      192.80     17.43 o 
  -2 -11   2       81.52       79.52     11.73 o 
  -1 -11   2        2.80        1.90      8.17 o 
   0 -11   2        6.87        6.28      8.05 o 
   1 -11   2        0.06       -0.51      7.92 o 
   2 -11   2        0.53        5.36      7.27 o 
   3 -11   2       30.20       14.92      9.99 o 
   4 -11   2      139.61      171.72      9.98 o 
   5 -11   2       34.30       40.26      5.21 o 
   6 -11   2        7.39        4.62      6.15 o 
   7 -11   2      152.19      179.44     10.97 o 
   8 -11   2       25.49       19.94      6.85 o 
   9 -11   2        2.24       -2.82      5.64 o 
  -4 -10   2       58.76       64.22     11.57 o 
  -3 -10   2        9.43       12.24      9.53 o 
  -2 -10   2       51.76       38.66      9.05 o 
  -1 -10   2      401.40      396.00     24.69 o 
   0 -10   2      598.00      575.47     33.45 o 
   1 -10   2      150.30      164.26     12.81 o 
   2 -10   2      325.66      300.05     17.76 o 
   3 -10   2      104.03       97.71     17.19 o 
   4 -10   2       41.40       37.76      4.41 o 
   5 -10   2        3.96        4.71      4.04 o 
   6 -10   2       72.51       55.86      6.17 o 
   7 -10   2        7.76       12.19      5.83 o 
   8 -10   2       16.97        9.72      5.14 o 
   9 -10   2        0.88        2.79      5.68 o 
  -5  -9   2        0.91        0.07     10.00 o 
  -4  -9   2       10.19       -2.85      8.23 o 
  -3  -9   2      133.29      129.74     12.51 o 
  -2  -9   2        6.66       14.83      7.31 o 
  -1  -9   2      227.00      205.72     14.71 o 
   0  -9   2       16.01        7.85      6.21 o 
   1  -9   2       73.65       73.74      8.53 o 
   2  -9   2      345.83      331.15     11.57 o 
   3  -9   2      378.89      401.66     13.72 o 
   4  -9   2      161.38      181.46      7.45 o 
   5  -9   2       53.25       36.69      4.08 o 
   6  -9   2      143.51      165.51      9.27 o 
   7  -9   2      112.35       81.95      7.04 o 
   8  -9   2       14.71        9.85      4.75 o 
   9  -9   2        9.90        6.74      5.07 o 
  10  -9   2        3.95        0.91      5.43 o 
  -6  -8   2      245.20      258.51     18.93 o 
  -5  -8   2       26.82       21.10      9.10 o 
  -4  -8   2       15.44        5.24      7.81 o 
  -3  -8   2       70.05       48.45      8.15 o 
  -2  -8   2      137.44      127.15     10.84 o 
  -1  -8   2      108.25      118.76     10.06 o 
   0  -8   2       16.58       24.18      6.01 o 
   1  -8   2       11.63        3.90      3.20 o 
   2  -8   2      371.29      405.39     13.46 o 
   3  -8   2       19.11       23.96      3.13 o 
   4  -8   2        4.11        4.40      2.79 o 
   5  -8   2       22.05       32.96      4.17 o 
   6  -8   2      135.83      156.88     10.78 o 
   7  -8   2       24.94       13.71      3.84 o 
   8  -8   2      386.37      398.07     13.86 o 
   9  -8   2       49.72       43.96      5.45 o 
  10  -8   2        0.13       -2.14      5.22 o 
  -7  -7   2        0.52        3.75      7.49 o 
  -6  -7   2        0.20       -0.38      6.03 o 
  -5  -7   2      138.91      134.20      8.40 o 
  -4  -7   2       64.93       64.22      6.11 o 
  -3  -7   2      661.90      674.48     25.80 o 
  -2  -7   2      271.41      232.24     10.10 o 
  -1  -7   2       60.60       65.05      3.16 o 
   0  -7   2      104.33      101.22     11.44 o 
   1  -7   2      102.81      115.98      5.44 o 
   2  -7   2      518.59      550.27     17.53 o 
   3  -7   2      488.22      520.65     16.80 o 
   4  -7   2      526.47      480.26     38.27 o 
   5  -7   2       14.95        8.25      2.82 o 
   6  -7   2       13.11       11.13      4.31 o 
   7  -7   2        7.54        5.30      3.55 o 
   8  -7   2      149.78      149.21     12.49 o 
   9  -7   2        0.54       -3.77      4.16 o 
  10  -7   2      105.25       99.97      6.88 o 
  11  -7   2        0.25       -0.48     10.30 o 
  -8  -6   2        2.05       10.99     12.65 o 
  -7  -6   2        2.85        0.02      6.55 o 
  -6  -6   2      122.66      132.89      8.46 o 
  -5  -6   2      478.24      434.18     17.91 o 
  -4  -6   2       23.18       25.67      4.56 o 
  -3  -6   2       43.61       53.66      5.22 o 
  -2  -6   2      248.37      229.08      7.62 o 
  -1  -6   2        0.82        2.80      1.70 o 
   0  -6   2      871.46      876.65     25.66 o 
   1  -6   2        9.40        6.11      1.91 o 
   2  -6   2        5.72        2.75      2.38 o 
   3  -6   2       34.77       55.55      2.33 o 
   4  -6   2      317.22      344.07      9.70 o 
   5  -6   2      765.08      787.08     21.12 o 
   6  -6   2       33.21       31.45      2.81 o 
   7  -6   2      203.44      197.60      6.52 o 
   8  -6   2       18.36       11.63      3.79 o 
   9  -6   2       17.45       19.02      4.48 o 
  10  -6   2        0.67        3.60      4.79 o 
  11  -6   2        1.24        2.37      5.98 o 
  -8  -5   2       77.48       63.14     12.81 o 
  -7  -5   2        5.43        4.76      8.46 o 
  -6  -5   2       76.97       56.48      8.38 o 
  -5  -5   2       27.16       30.00      2.44 o 
  -4  -5   2       70.66       80.10      3.13 o 
  -3  -5   2        0.11       -1.79      1.79 o 
  -2  -5   2      793.15      769.89     22.78 o 
  -1  -5   2       34.19       33.23      2.96 o 
   0  -5   2        0.83        1.70      1.35 o 
   1  -5   2      166.09      149.63      7.45 o 
   2  -5   2       22.91       34.32      2.28 o 
   3  -5   2       11.28       19.53      4.78 o 
   4  -5   2     1613.18     1562.55     40.87 o 
   5  -5   2      481.43      510.46     12.13 o 
   6  -5   2       60.95       49.73      3.61 o 
   7  -5   2       48.41       39.15      3.62 o 
   8  -5   2       82.65       88.21      5.10 o 
   9  -5   2       17.63       28.51      7.56 o 
  10  -5   2       38.31       32.59      5.21 o 
  11  -5   2       41.73       32.33      6.03 o 
  -9  -4   2        6.01       -3.02     12.41 o 
  -8  -4   2       89.97       90.70     12.65 o 
  -7  -4   2       16.59       30.58      4.65 o 
  -6  -4   2        8.15        7.72      2.97 o 
  -5  -4   2      122.59      111.39      4.82 o 
  -4  -4   2      380.59      406.39     12.05 o 
  -3  -4   2      359.24      426.34     11.12 o 
  -2  -4   2      176.32      176.41      5.83 o 
  -1  -4   2       71.36       61.99      3.68 o 
   0  -4   2     1010.21      936.51     24.42 o 
   1  -4   2     4064.82     4273.12    109.82 o 
   2  -4   2       82.83       76.65      2.85 o 
   3  -4   2        7.91        6.77      1.25 o 
   4  -4   2       25.56       23.38      1.99 o 
   5  -4   2      391.47      425.71     11.24 o 
   6  -4   2      627.42      678.94     19.88 o 
   7  -4   2      135.47      111.49      5.07 o 
   8  -4   2      843.27      861.43     25.41 o 
   9  -4   2       14.80       10.40      4.20 o 
  10  -4   2      273.79      283.73     10.73 o 
  11  -4   2        1.64        1.44      5.69 o 
  -9  -3   2        9.68       11.66     11.45 o 
  -8  -3   2       83.31      100.92      7.21 o 
  -7  -3   2       66.75       77.80      5.88 o 
  -6  -3   2        1.44        4.05      2.72 o 
  -5  -3   2      655.93      644.19     19.50 o 
  -4  -3   2       86.30      108.85      4.32 o 
  -3  -3   2     1361.34     1434.62     42.09 o 
  -2  -3   2      859.23      877.50     22.13 o 
  -1  -3   2      134.07      145.91      4.76 o 
   0  -3   2       94.26      110.92      5.78 o 
   1  -3   2      318.11      344.57      9.16 o 
   2  -3   2      387.41      412.96     12.55 o 
   3  -3   2     1227.56     1189.04     34.81 o 
   4  -3   2      115.71      148.45      4.41 o 
   5  -3   2      479.09      534.18     13.82 o 
   6  -3   2       67.11       84.92      4.01 o 
   7  -3   2      339.88      350.95     11.24 o 
   8  -3   2       54.66       57.30      4.22 o 
   9  -3   2      220.31      194.44     13.10 o 
  10  -3   2      345.96      348.13     12.30 o 
  11  -3   2      141.13      141.26      8.02 o 
 -10  -2   2        0.03        9.49      6.88 o 
  -9  -2   2        5.61        5.18      7.81 o 
  -8  -2   2       15.41       26.58      5.18 o 
  -7  -2   2      530.59      493.22     19.26 o 
  -6  -2   2       76.48       81.21      4.11 o 
  -5  -2   2       29.61       27.60      2.64 o 
  -4  -2   2      388.04      442.65     13.55 o 
  -3  -2   2        8.11        5.37      2.85 o 
  -2  -2   2     2566.28     2556.39     74.07 o 
  -1  -2   2      444.21      442.79     16.38 o 
   0  -2   2    14469.33    13903.31    498.66 o 
   1  -2   2     1905.26     1750.70     45.34 o 
   2  -2   2     5557.85     5483.21    151.79 o 
   3  -2   2     1202.23     1302.79     32.21 o 
   4  -2   2       80.43       65.64      3.13 o 
   5  -2   2       50.54       44.31      2.19 o 
   6  -2   2       62.39       53.99      3.32 o 
   7  -2   2       21.90       21.04      3.07 o 
   8  -2   2        3.69        2.20      3.35 o 
   9  -2   2        1.47        6.47      3.96 o 
  10  -2   2        4.97        5.87      4.87 o 
  11  -2   2       14.23       12.70      5.89 o 
 -10  -1   2       39.12       43.78     11.62 o 
  -9  -1   2      135.31      151.76     21.63 o 
  -8  -1   2       76.11       86.32      6.44 o 
  -7  -1   2       81.12       64.18      7.44 o 
  -6  -1   2       63.08       50.52      3.21 o 
  -5  -1   2      324.77      355.00     14.30 o 
  -4  -1   2      742.78      873.26     21.81 o 
  -3  -1   2       11.62        8.25      1.94 o 
  -2  -1   2      937.29      894.67     26.14 o 
  -1  -1   2      746.63      698.21     25.38 o 
   0  -1   2      173.61      163.15      6.84 o 
   1  -1   2        2.25        0.59      0.70 o 
   2  -1   2        0.65       -0.68      0.68 o 
   3  -1   2     1237.14     1192.94     29.47 o 
   4  -1   2     1430.59     1455.72     35.98 o 
   5  -1   2      381.18      350.31      9.28 o 
   6  -1   2      109.46      101.72      3.70 o 
   7  -1   2      191.89      200.10      7.27 o 
   8  -1   2        0.02        2.33      3.30 o 
   9  -1   2        1.04        0.88      4.01 o 
  10  -1   2        2.43       -0.05      5.70 o 
 -11   0   2        7.66       10.55      7.45 o 
 -10   0   2       13.09        5.28      6.22 o 
  -9   0   2       85.18       71.10      6.85 o 
  -8   0   2       23.95       34.30      3.91 o 
  -7   0   2      141.43      130.43      5.48 o 
  -6   0   2      331.89      315.66      8.62 o 
  -5   0   2      332.98      310.43      8.33 o 
  -4   0   2        0.14        1.58      1.16 o 
  -3   0   2      106.87      106.51      3.15 o 
  -2   0   2     7820.34     7410.04    180.96 o 
  -1   0   2     8763.44     8371.33    241.58 o 
   0   0   2        1.43        1.50      1.06 o 
   1   0   2     2549.99     2526.82     56.00 o 
   2   0   2      547.99      508.54     12.71 o 
   3   0   2       61.01       72.35      2.62 o 
   4   0   2     1100.68     1212.97     30.12 o 
   5   0   2        3.38        3.56      1.63 o 
   6   0   2     1617.85     1645.91     40.80 o 
   7   0   2      261.47      268.13      9.09 o 
   8   0   2       69.81       71.79     18.13 o 
   9   0   2       16.31       22.31      5.39 o 
  10   0   2       26.79       33.92      6.52 o 
 -11   1   2        3.27       -1.98      7.61 o 
 -10   1   2       52.18       61.40      5.63 o 
  -9   1   2        1.25       -3.01      3.95 o 
  -8   1   2      213.35      184.85      7.28 o 
  -7   1   2        2.40        0.65      2.67 o 
  -6   1   2        4.54        7.81      2.36 o 
  -5   1   2      689.75      740.44     18.50 o 
  -4   1   2      893.19      824.63     20.53 o 
  -3   1   2     2677.80     2649.56     64.76 o 
  -2   1   2    10971.46    10904.66    314.36 o 
  -1   1   2     6492.34     6162.12    158.22 o 
   0   1   2      184.44      196.30      5.10 o 
   1   1   2     1662.66     1683.71     41.99 o 
   2   1   2      195.23      209.78      6.55 o 
   3   1   2        6.29        7.35      1.39 o 
   4   1   2      873.11      854.65     26.94 o 
   5   1   2      339.00      308.41     11.64 o 
   6   1   2      171.40      186.51      6.81 o 
   7   1   2       12.13        7.56      3.77 o 
   8   1   2      193.57      167.25     20.36 o 
   9   1   2       23.07       30.88      7.22 o 
  10   1   2       27.35       26.07      6.68 o 
 -11   2   2       55.88       54.45     11.64 o 
 -10   2   2        0.35        1.31      4.75 o 
  -9   2   2       12.96       12.25      4.04 o 
  -8   2   2       30.05       36.75      3.97 o 
  -7   2   2       35.02       27.85      3.24 o 
  -6   2   2        7.40        7.25      2.45 o 
  -5   2   2     1881.69     1939.70     54.23 o 
  -4   2   2        1.85        3.64      1.02 o 
  -3   2   2      529.55      562.78     16.62 o 
  -2   2   2    11676.28    11057.07    342.66 o 
  -1   2   2     7317.79     7585.81    193.54 o 
   0   2   2      139.66      141.90      4.65 o 
   1   2   2     1614.82     1616.08     40.31 o 
   2   2   2      239.05      245.78      6.53 o 
   3   2   2       87.55       96.59      3.09 o 
   4   2   2       50.06       43.81      3.61 o 
   5   2   2      231.12      227.18     10.37 o 
   6   2   2      106.72      116.46      5.18 o 
   7   2   2       76.48       74.02     10.46 o 
   8   2   2       18.24       28.23      5.14 o 
   9   2   2       16.47       13.28      5.67 o 
  10   2   2        8.51        9.56      6.69 o 
 -11   3   2       53.13       61.84      6.56 o 
 -10   3   2       32.01       22.71      4.86 o 
  -9   3   2       93.71       80.67      7.29 o 
  -8   3   2      142.54      126.95      5.83 o 
  -7   3   2       33.13       29.00      3.27 o 
  -6   3   2      176.71      178.58      6.35 o 
  -5   3   2      729.65      662.56     19.19 o 
  -4   3   2      116.46      111.67      4.11 o 
  -3   3   2       38.63       56.71      3.42 o 
  -2   3   2    10084.06    10097.83    298.37 o 
  -1   3   2     1883.09     2027.13     52.31 o 
   0   3   2      780.85      801.95     26.48 o 
   1   3   2     2423.47     2383.75     69.12 o 
   2   3   2      704.96      697.25     17.74 o 
   3   3   2        7.91       15.03      1.46 o 
   4   3   2      211.73      192.67      5.74 o 
   5   3   2       31.65       27.64      2.73 o 
   6   3   2      214.38      206.29      6.43 o 
   7   3   2      159.54      187.42      7.20 o 
   8   3   2       33.74       26.23      3.82 o 
   9   3   2        2.48        8.69      4.49 o 
 -11   4   2        0.02       -2.50      5.65 o 
 -10   4   2        7.34       13.51      4.92 o 
  -9   4   2      664.11      655.13     20.04 o 
  -8   4   2       30.55       26.45      4.58 o 
  -7   4   2      285.01      281.07      9.39 o 
  -6   4   2       64.95       92.75      7.45 o 
  -5   4   2       12.54       14.24      1.78 o 
  -4   4   2       20.22       23.51      2.21 o 
  -3   4   2      205.10      188.98      5.54 o 
  -2   4   2      305.17      338.00      9.17 o 
  -1   4   2       85.35       73.86      2.52 o 
   0   4   2       52.73       46.07      2.07 o 
   1   4   2      172.56      138.59      4.72 o 
   2   4   2      773.25      788.10     23.38 o 
   3   4   2        1.04        3.62      1.53 o 
   4   4   2      298.11      283.84      8.00 o 
   5   4   2       35.99       51.87      2.88 o 
   6   4   2      114.31      112.36      4.51 o 
   7   4   2      358.74      384.52     12.75 o 
   8   4   2      131.01      124.55      6.24 o 
   9   4   2       34.07       39.44      5.27 o 
 -11   5   2       60.22       56.43      7.49 o 
 -10   5   2      167.89      184.86      8.38 o 
  -9   5   2      125.11      130.46      7.25 o 
  -8   5   2        1.83       -1.83      3.38 o 
  -7   5   2      100.56       98.68      4.81 o 
  -6   5   2        9.47       15.36      3.43 o 
  -5   5   2      162.06      132.71      5.49 o 
  -4   5   2      956.74     1090.99     28.77 o 
  -3   5   2      672.43      790.34     24.07 o 
  -2   5   2        6.48        6.71      1.33 o 
  -1   5   2      698.98      727.56     19.23 o 
   0   5   2      849.64      940.73     27.65 o 
   1   5   2       12.30       20.74      1.79 o 
   2   5   2        0.34        0.03      1.70 o 
   3   5   2      542.57      491.72     15.14 o 
   4   5   2      259.96      260.08      7.48 o 
   5   5   2       17.95       19.22      3.40 o 
   6   5   2      287.50      259.42      7.97 o 
   7   5   2      304.46      353.71     12.01 o 
   8   5   2       47.72       57.05      5.31 o 
 -11   6   2       26.72       19.38      5.86 o 
 -10   6   2      233.02      217.32      9.36 o 
  -9   6   2       36.77       45.08      5.03 o 
  -8   6   2       90.45       91.93      5.28 o 
  -7   6   2      213.41      226.09     11.07 o 
  -6   6   2      546.09      466.05     15.24 o 
  -5   6   2       72.39       51.12      4.64 o 
  -4   6   2      115.02       99.55      3.69 o 
  -3   6   2     1403.42     1369.37     35.89 o 
  -2   6   2      429.45      472.99     12.78 o 
  -1   6   2       93.24      102.20      3.95 o 
   0   6   2      203.42      220.67      7.15 o 
   1   6   2       30.17       27.42      3.66 o 
   2   6   2        0.34        0.04      1.93 o 
   3   6   2      107.77      113.79      5.55 o 
   4   6   2      192.99      188.06      7.04 o 
   5   6   2       10.62       14.98      3.37 o 
   6   6   2       29.75       34.50      4.23 o 
   7   6   2        0.34       -4.13      4.49 o 
   8   6   2        6.22       14.45     10.57 o 
 -11   7   2       28.04       29.48      5.52 o 
 -10   7   2       13.51        2.89      4.43 o 
  -9   7   2       79.32       60.62      6.29 o 
  -8   7   2        1.58        6.23      3.41 o 
  -7   7   2        0.27        0.16      3.42 o 
  -6   7   2       40.43       54.89      3.97 o 
  -5   7   2       15.17       18.32      2.43 o 
  -4   7   2       80.57       72.12      5.21 o 
  -3   7   2      162.55      158.85      7.66 o 
  -2   7   2      116.49      123.26      4.79 o 
  -1   7   2      125.21      127.55      5.66 o 
   0   7   2      393.67      383.50     10.25 o 
   1   7   2      110.07      118.12      5.25 o 
   2   7   2       53.62       42.96      2.93 o 
   3   7   2        7.86        5.02      2.69 o 
   4   7   2      181.30      177.65      6.97 o 
   5   7   2      278.85      258.65      9.51 o 
   6   7   2       17.73       18.52      4.54 o 
   7   7   2        0.37       -2.49      9.28 o 
 -11   8   2      144.67      119.34     10.34 o 
 -10   8   2       18.20       20.14      5.40 o 
  -9   8   2       49.80       41.59      5.19 o 
  -8   8   2        0.91        0.20      5.39 o 
  -7   8   2       82.33       52.61      5.85 o 
  -6   8   2       70.49       85.13      6.17 o 
  -5   8   2      269.02      242.71      9.06 o 
  -4   8   2      172.14      171.25     21.44 o 
  -3   8   2       42.96       52.98      3.71 o 
  -2   8   2      182.06      192.85      7.36 o 
  -1   8   2       86.76       87.14      5.09 o 
   0   8   2      486.44      491.92     19.01 o 
   1   8   2       68.90       75.49      5.02 o 
   2   8   2       43.26       36.64      4.86 o 
   3   8   2        0.14        0.83      3.11 o 
   4   8   2       13.10       14.34      3.78 o 
   5   8   2        0.96       -0.50      4.19 o 
   6   8   2        0.10       -0.41     10.97 o 
 -10   9   2       17.33        7.01      5.51 o 
  -9   9   2        2.12       10.93      4.92 o 
  -8   9   2        1.11       -1.00      5.76 o 
  -7   9   2       87.08       57.96      6.17 o 
  -6   9   2      108.78      114.12      7.52 o 
  -5   9   2      384.57      398.49     13.76 o 
  -4   9   2      206.55      211.42      8.22 o 
  -3   9   2        1.14        4.88      3.07 o 
  -2   9   2      301.26      306.50     13.13 o 
  -1   9   2       60.33       61.59      4.90 o 
   0   9   2       25.86       27.27      4.97 o 
   1   9   2       10.66       15.51      3.89 o 
   2   9   2      226.01      199.25      9.56 o 
   3   9   2        1.50       -4.47      4.47 o 
   4   9   2      116.31      138.37     13.71 o 
   5   9   2       25.82       20.90     10.74 o 
 -10  10   2        4.54        1.07      6.08 o 
  -9  10   2       62.04       84.11      8.89 o 
  -8  10   2      153.01      137.76      9.50 o 
  -7  10   2      115.59      114.05      8.38 o 
  -6  10   2       32.36       25.63      6.78 o 
  -5  10   2        9.53        8.31      3.87 o 
  -4  10   2       80.03       84.72      7.35 o 
  -3  10   2      132.35      136.62      6.44 o 
  -2  10   2       44.38       48.63      5.19 o 
  -1  10   2       60.60       78.29      6.05 o 
   0  10   2       15.91       10.97      4.38 o 
   1  10   2       31.60       41.28      6.62 o 
   2  10   2        0.98       -0.31      8.77 o 
   3  10   2       18.83       20.73     10.54 o 
   4  10   2      164.40      145.04     15.88 o 
  -9  11   2        8.48        8.02      7.25 o 
  -8  11   2        2.64       -5.60      6.25 o 
  -7  11   2        0.81        4.35      6.17 o 
  -6  11   2       59.93       64.85      7.04 o 
  -5  11   2       12.97        7.81      4.39 o 
  -4  11   2       59.43       65.36      5.90 o 
  -3  11   2       31.99       39.23     10.66 o 
  -2  11   2        9.00        2.24      4.96 o 
  -1  11   2        1.95        3.77      5.08 o 
   0  11   2       14.98       28.80      9.12 o 
   1  11   2      188.88      195.65     16.25 o 
   2  11   2       33.71       31.88     10.89 o 
   3  11   2        0.14       -2.20     11.08 o 
  -8  12   2        0.23       -1.19      7.30 o 
  -7  12   2       12.12        6.86      6.92 o 
  -6  12   2        0.01       -3.45      6.16 o 
  -5  12   2       30.64       27.21      5.46 o 
  -4  12   2       27.54       27.64      6.29 o 
  -3  12   2        7.09        6.79      5.85 o 
  -2  12   2       17.06       12.60      6.19 o 
  -1  12   2        1.27       -0.96     10.04 o 
   0  12   2        7.92        0.81     10.43 o 
   1  12   2       11.10       16.05     10.72 o 
  -6  13   2        1.00        1.55      7.56 o 
  -5  13   2      106.45      106.84     15.95 o 
  -4  13   2       76.68       97.67      8.69 o 
  -3  13   2      104.84      125.73     14.63 o 
  -2  13   2        2.89        0.27     10.33 o 
  -1  13   2        0.16        4.01     10.81 o 
   1 -13   3        5.11        1.73     11.42 o 
   2 -13   3       30.17       21.95     11.05 o 
   3 -13   3        1.82        8.12     10.40 o 
   4 -13   3       98.42       97.35      9.77 o 
   5 -13   3        0.95       -0.85     10.75 o 
   6 -13   3       65.16       81.66     12.82 o 
  -2 -12   3        1.01       -0.31     11.29 o 
  -1 -12   3        3.41        1.11     10.77 o 
   0 -12   3        0.45       -3.58      9.59 o 
   1 -12   3      197.00      208.10     16.99 o 
   2 -12   3       36.70       33.45      9.87 o 
   3 -12   3       29.80       17.75      7.01 o 
   4 -12   3       36.02       26.08      6.53 o 
   5 -12   3        3.78       -5.51      6.54 o 
   6 -12   3        2.13       -0.34      9.17 o 
   7 -12   3       35.85       22.46     11.79 o 
   8 -12   3        4.15       -5.11     11.26 o 
  -3 -11   3       21.92        9.29     11.36 o 
  -2 -11   3      162.61      144.34     14.45 o 
  -1 -11   3       44.02       40.33     10.00 o 
   0 -11   3      149.42      148.15     13.47 o 
   1 -11   3       67.29       53.88      9.56 o 
   2 -11   3        1.33       -1.47      8.06 o 
   3 -11   3       27.99       48.24     16.93 o 
   4 -11   3      259.50      238.34     12.35 o 
   5 -11   3        3.45       15.93      6.16 o 
   6 -11   3       12.70       22.91      6.37 o 
   7 -11   3        2.16        2.35      6.30 o 
   8 -11   3       15.10       14.33      5.93 o 
   9 -11   3        0.17       -4.55     11.29 o 
  -4 -10   3       19.90       12.44     10.37 o 
  -3 -10   3        0.38        3.71      9.10 o 
  -2 -10   3        2.27        4.18      8.06 o 
  -1 -10   3      294.68      296.63     19.83 o 
   0 -10   3       27.31       12.72      7.42 o 
   1 -10   3      180.79      216.39     15.85 o 
   2 -10   3      173.66      186.83     10.18 o 
   3 -10   3       30.09       31.56      5.27 o 
   4 -10   3       53.26       67.47      6.25 o 
   5 -10   3        0.88       -0.14      4.03 o 
   6 -10   3      137.18      122.79     10.46 o 
   7 -10   3      211.43      220.89     11.77 o 
   8 -10   3      131.90      113.22      7.06 o 
   9 -10   3        0.02       -0.87      5.62 o 
  -5  -9   3       32.99       43.39     10.80 o 
  -4  -9   3        7.43       16.59      9.05 o 
  -3  -9   3       65.99       67.76      9.85 o 
  -2  -9   3       80.21       77.64      9.61 o 
  -1  -9   3        0.46        4.41      6.50 o 
   0  -9   3      238.38      240.38     16.19 o 
   1  -9   3        0.45       -3.39      5.75 o 
   2  -9   3        0.26       -1.99      4.00 o 
   3  -9   3        7.31        2.64      3.24 o 
   4  -9   3      294.53      340.00     12.50 o 
   5  -9   3       73.14       60.89      8.76 o 
   6  -9   3      206.78      202.30     10.46 o 
   7  -9   3        4.73       -4.09      4.09 o 
   8  -9   3        0.99        6.55      4.62 o 
   9  -9   3        0.28       -1.37      5.11 o 
  10  -9   3      116.50      108.34      7.85 o 
  -6  -8   3      159.07      219.47     18.13 o 
  -5  -8   3       53.41       61.77     10.82 o 
  -4  -8   3       43.86       38.07      8.88 o 
  -3  -8   3       52.47       40.29      8.25 o 
  -2  -8   3        0.25        4.77      6.47 o 
  -1  -8   3        5.81       -3.91      5.48 o 
   0  -8   3      107.83      115.35      9.65 o 
   1  -8   3      176.35      185.74     18.71 o 
   2  -8   3      485.35      428.28     14.19 o 
   3  -8   3        3.19        0.90      2.78 o 
   4  -8   3        6.10        5.49      2.96 o 
   5  -8   3        0.49       -1.95      3.04 o 
   6  -8   3        2.01        7.31      4.64 o 
   7  -8   3        0.98        1.54      3.75 o 
   8  -8   3       76.92       80.40     10.32 o 
   9  -8   3       89.87       88.83      7.92 o 
  10  -8   3        6.92        7.36      5.63 o 
  -7  -7   3        0.83        1.26      7.31 o 
  -6  -7   3        4.41       -5.14      6.52 o 
  -5  -7   3        0.98        3.06      5.65 o 
  -4  -7   3       11.42        6.58      4.74 o 
  -3  -7   3      603.44      581.74     22.70 o 
  -2  -7   3      835.52      854.13     31.97 o 
  -1  -7   3      298.99      255.86     16.22 o 
   0  -7   3       15.15       13.81      4.92 o 
   1  -7   3       43.97       57.62      3.60 o 
   2  -7   3       69.11       95.60      4.38 o 
   3  -7   3      308.10      326.32     14.65 o 
   4  -7   3      125.09      124.63      6.58 o 
   5  -7   3      201.84      220.77      8.28 o 
   6  -7   3       81.87       82.26      4.87 o 
   7  -7   3        6.22        3.56      3.50 o 
   8  -7   3       73.16       68.02      5.11 o 
   9  -7   3       28.73       25.35      5.14 o 
  10  -7   3       70.68       65.84      6.40 o 
  -8  -6   3      103.19      130.10     15.71 o 
  -7  -6   3        4.30       -1.95      6.52 o 
  -6  -6   3       76.75       61.95      7.66 o 
  -5  -6   3      238.42      275.47     16.47 o 
  -4  -6   3      449.10      464.79     18.71 o 
  -3  -6   3      104.28      110.68      6.26 o 
  -2  -6   3       56.94       64.89      8.39 o 
  -1  -6   3        1.50        0.29      1.79 o 
   0  -6   3      864.88      925.03     27.31 o 
   1  -6   3      219.32      216.73      7.57 o 
   2  -6   3     1370.39     1528.68     46.83 o 
   3  -6   3       10.58        9.35      1.26 o 
   4  -6   3      251.10      240.27     11.33 o 
   5  -6   3      156.56      160.23      5.27 o 
   6  -6   3       32.38       29.20      2.82 o 
   7  -6   3      135.85      141.99     10.32 o 
   8  -6   3        1.12       -0.40      3.58 o 
   9  -6   3      107.14      102.02     11.14 o 
  10  -6   3       28.37       26.61      5.33 o 
  11  -6   3        7.20       13.87      7.52 o 
  -8  -5   3      101.90      103.76     14.25 o 
  -7  -5   3       19.04       22.19     10.10 o 
  -6  -5   3       12.00        7.00      5.63 o 
  -5  -5   3     1066.62     1002.71     46.92 o 
  -4  -5   3        1.34        0.87      3.74 o 
  -3  -5   3        6.51        6.52      1.87 o 
  -2  -5   3      420.40      418.32     21.04 o 
  -1  -5   3      477.36      514.56     15.48 o 
   0  -5   3      390.15      446.95     12.04 o 
   1  -5   3      103.42      109.74      3.55 o 
   2  -5   3      814.41      866.15     22.96 o 
   3  -5   3       58.77       71.70      2.70 o 
   4  -5   3      183.09      184.38      6.55 o 
   5  -5   3        3.52        2.31      1.69 o 
   6  -5   3       14.13       13.46      5.23 o 
   7  -5   3      654.31      647.88     19.40 o 
   8  -5   3        0.15        1.35      3.53 o 
   9  -5   3       17.65       13.93      4.27 o 
  10  -5   3      100.38      104.27      6.65 o 
  11  -5   3       12.19       14.68      5.99 o 
  -9  -4   3        6.22        7.10     11.66 o 
  -8  -4   3       98.10       92.94     12.85 o 
  -7  -4   3       59.91       37.43      8.90 o 
  -6  -4   3        8.67        7.84      4.40 o 
  -5  -4   3        2.57       -0.26      2.31 o 
  -4  -4   3       23.43       22.49      2.34 o 
  -3  -4   3      870.89      895.67     22.86 o 
  -2  -4   3      221.13      227.04      7.30 o 
  -1  -4   3      171.66      164.70      7.70 o 
   0  -4   3      117.46      153.40      5.48 o 
   1  -4   3       12.37        2.14      1.01 o 
   2  -4   3        2.24        3.63      0.94 o 
   3  -4   3       42.44       52.52      2.56 o 
   4  -4   3      249.60      289.17      7.83 o 
   5  -4   3        2.72        2.23      1.73 o 
   6  -4   3      221.76      232.17      9.59 o 
   7  -4   3      392.75      392.54     13.92 o 
   8  -4   3      924.96      897.44     26.41 o 
   9  -4   3       29.66       30.98      5.43 o 
  10  -4   3       62.72       56.44      8.60 o 
  11  -4   3       27.18       40.53      6.44 o 
  -9  -3   3        6.38       -0.71     10.24 o 
  -8  -3   3        2.45        7.81      9.76 o 
  -7  -3   3       60.33       76.37      8.40 o 
  -6  -3   3      218.06      207.77      7.69 o 
  -5  -3   3      144.58      147.39      5.88 o 
  -4  -3   3      524.11      533.69     16.26 o 
  -3  -3   3        7.39        8.20      1.58 o 
  -2  -3   3      360.77      316.58      9.82 o 
  -1  -3   3      118.43      112.82      7.88 o 
   0  -3   3     1279.61     1313.53     40.24 o 
   1  -3   3      295.34      295.92      7.95 o 
   2  -3   3        7.25       11.33      1.73 o 
   3  -3   3      744.76      752.73     18.86 o 
   4  -3   3     3064.35     3045.13     74.81 o 
   5  -3   3      485.81      479.57     11.31 o 
   6  -3   3      350.67      352.34     11.02 o 
   7  -3   3      104.03      116.18      5.16 o 
   8  -3   3       11.26       15.33      3.59 o 
   9  -3   3       12.66       22.74      4.36 o 
  10  -3   3       80.63       60.54      5.54 o 
  11  -3   3       26.40       40.33      6.38 o 
 -10  -2   3       15.16       19.07     12.40 o 
  -9  -2   3       10.39       12.86      5.82 o 
  -8  -2   3       20.42       18.44      4.98 o 
  -7  -2   3      519.39      539.23     20.72 o 
  -6  -2   3        1.92        1.30      2.68 o 
  -5  -2   3      541.53      501.27     15.46 o 
  -4  -2   3        0.09       -0.55      1.82 o 
  -3  -2   3       14.70       20.98      1.82 o 
  -2  -2   3     1606.92     1674.23     48.56 o 
  -1  -2   3      176.87      172.50      6.89 o 
   0  -2   3     6163.34     5934.67    179.56 o 
   1  -2   3        6.11        8.26      1.06 o 
   2  -2   3     5182.52     5213.32    127.26 o 
   3  -2   3       26.47       20.52      2.47 o 
   4  -2   3       15.02       20.56      1.45 o 
   5  -2   3       74.03       55.68      2.57 o 
   6  -2   3      245.58      278.14      9.95 o 
   7  -2   3      182.67      155.10      6.14 o 
   8  -2   3        0.20        3.55      3.32 o 
   9  -2   3        3.33        1.64      4.08 o 
  10  -2   3       95.00       74.72      7.68 o 
 -10  -1   3       33.56       40.55      7.53 o 
  -9  -1   3       90.96       76.73      6.95 o 
  -8  -1   3        4.81        3.38      4.73 o 
  -7  -1   3       20.15       20.59      4.19 o 
  -6  -1   3        0.00        1.13      2.40 o 
  -5  -1   3      262.57      246.72      8.32 o 
  -4  -1   3       82.59       99.51      3.92 o 
  -3  -1   3     3657.30     3836.48    111.17 o 
  -2  -1   3      594.02      514.86     15.34 o 
  -1  -1   3      799.17      804.92     23.32 o 
   0  -1   3     2487.90     2406.54     53.93 o 
   1  -1   3     2894.42     2847.55     69.56 o 
   2  -1   3      127.58      121.21      3.10 o 
   3  -1   3      965.99     1001.83     24.89 o 
   4  -1   3        0.57        2.12      1.39 o 
   5  -1   3      265.83      281.22      7.73 o 
   6  -1   3       51.10       42.02      2.67 o 
   7  -1   3        0.82        4.67      2.92 o 
   8  -1   3      177.78      194.57      7.55 o 
   9  -1   3       22.43       37.15      8.41 o 
  10  -1   3       31.89       26.05      6.39 o 
 -10   0   3      106.44      115.06      9.02 o 
  -9   0   3        9.35        1.93      5.37 o 
  -8   0   3      203.65      220.03     13.64 o 
  -7   0   3        6.58        5.47      2.89 o 
  -6   0   3      633.77      594.38     18.75 o 
  -5   0   3      214.73      190.63      5.52 o 
  -4   0   3     1605.66     1630.60     40.08 o 
  -3   0   3      706.06      765.78     19.05 o 
  -2   0   3     1106.55     1021.46     25.13 o 
  -1   0   3     1617.17     1767.18     51.27 o 
   0   0   3      174.94      183.82      6.17 o 
   1   0   3      139.58      144.85      3.18 o 
   2   0   3      135.37      122.41      3.47 o 
   3   0   3        5.42       11.17      1.56 o 
   4   0   3        0.17       -0.03      2.05 o 
   5   0   3      683.35      740.82     18.77 o 
   6   0   3       11.63       14.74      2.20 o 
   7   0   3        6.87        2.50      2.89 o 
   8   0   3      605.25      596.98     22.99 o 
   9   0   3      113.00      126.61      8.42 o 
  10   0   3       24.47       21.68      6.89 o 
 -11   1   3       86.06       88.29      9.44 o 
 -10   1   3       33.21       35.43      6.32 o 
  -9   1   3       82.29       78.59      8.79 o 
  -8   1   3      149.04      154.18      6.43 o 
  -7   1   3       33.03       32.97      3.24 o 
  -6   1   3        6.19        7.77      1.76 o 
  -5   1   3      115.43      105.99      3.59 o 
  -4   1   3      242.63      278.23      7.37 o 
  -3   1   3       41.90       34.53      1.60 o 
  -2   1   3      402.02      399.84     11.91 o 
  -1   1   3      182.89      196.32      4.84 o 
   0   1   3       55.53       60.79      4.49 o 
   1   1   3     1501.83     1528.21     38.10 o 
   2   1   3      569.22      613.33     17.44 o 
   3   1   3     1094.01     1122.44     32.92 o 
   4   1   3      840.65      910.92     26.95 o 
   5   1   3      214.53      199.50      7.03 o 
   6   1   3       67.85       55.49      3.53 o 
   7   1   3       39.38       35.56      4.54 o 
   8   1   3      109.97      100.69      6.83 o 
   9   1   3       35.12       39.33      6.00 o 
  10   1   3       79.39       88.83      8.20 o 
 -11   2   3       43.39       49.18      7.84 o 
 -10   2   3       68.17       44.55      5.37 o 
  -9   2   3       68.31       62.06      4.99 o 
  -8   2   3      142.31      150.67      6.43 o 
  -7   2   3      487.62      457.42     14.08 o 
  -6   2   3       66.14       79.19      9.29 o 
  -5   2   3      298.06      319.46      8.61 o 
  -4   2   3       22.13       17.46      2.62 o 
  -3   2   3      221.00      263.16      8.21 o 
  -2   2   3     1281.28     1323.81     39.41 o 
  -1   2   3       42.04       41.25      1.58 o 
   0   2   3     2345.51     2253.13     56.10 o 
   1   2   3      369.78      350.56     10.58 o 
   2   2   3     2391.12     2364.30     59.05 o 
   3   2   3      809.87      833.62     21.20 o 
   4   2   3       85.73       94.58      3.30 o 
   5   2   3      558.17      511.07     18.41 o 
   6   2   3      958.92     1004.06     29.92 o 
   7   2   3       46.85       42.11      4.98 o 
   8   2   3       73.37       74.72      8.22 o 
   9   2   3       11.37        6.94      4.03 o 
 -11   3   3       26.95       24.23      6.14 o 
 -10   3   3       14.33       21.18      5.07 o 
  -9   3   3       40.03       35.41      4.53 o 
  -8   3   3      138.28      133.41      6.04 o 
  -7   3   3       98.21       89.89     10.58 o 
  -6   3   3      242.49      206.41      8.67 o 
  -5   3   3     1918.06     2030.24     59.84 o 
  -4   3   3      466.58      414.21     12.78 o 
  -3   3   3      340.66      336.90     15.64 o 
  -2   3   3      655.30      685.11     18.03 o 
  -1   3   3       46.04       54.60      3.01 o 
   0   3   3       17.02       19.32      1.51 o 
   1   3   3      466.67      467.50     14.02 o 
   2   3   3      119.81      106.76      5.61 o 
   3   3   3      245.06      243.94      9.06 o 
   4   3   3      200.68      189.84      5.67 o 
   5   3   3     1098.84     1129.64     28.85 o 
   6   3   3       72.31       77.39      3.59 o 
   7   3   3       33.23       38.37      3.63 o 
   8   3   3        6.44       11.12      3.73 o 
   9   3   3       41.34       48.06      5.19 o 
 -11   4   3        6.40       14.62      5.95 o 
 -10   4   3        7.50       16.45      5.06 o 
  -9   4   3        3.77        1.69      4.05 o 
  -8   4   3        2.82       -1.82      3.44 o 
  -7   4   3      305.74      248.84      8.63 o 
  -6   4   3        6.95       13.06      3.28 o 
  -5   4   3        0.15       -0.37      1.84 o 
  -4   4   3      229.58      300.27      9.58 o 
  -3   4   3        8.43       11.53      2.41 o 
  -2   4   3     1496.89     1503.33     43.83 o 
  -1   4   3       22.05       36.64      1.95 o 
   0   4   3       36.65       51.04      1.97 o 
   1   4   3       32.53       16.80      1.66 o 
   2   4   3      859.42      930.23     34.20 o 
   3   4   3        9.96       10.76      1.66 o 
   4   4   3      117.65      120.68      6.62 o 
   5   4   3      180.18      177.78      5.68 o 
   6   4   3      120.97      134.40      5.06 o 
   7   4   3       14.36        6.36      3.30 o 
   8   4   3       71.15       88.92      5.66 o 
 -11   5   3       87.49      100.10      7.58 o 
 -10   5   3       89.76       71.24      6.19 o 
  -9   5   3        6.12       10.97      4.35 o 
  -8   5   3        9.48        0.85      3.72 o 
  -7   5   3      103.13      120.80      5.49 o 
  -6   5   3      244.22      225.31      8.27 o 
  -5   5   3      222.18      202.44      6.29 o 
  -4   5   3     1021.66     1077.03     28.52 o 
  -3   5   3      656.21      712.39     21.89 o 
  -2   5   3     2768.68     2818.17     73.14 o 
  -1   5   3       45.21       56.72      2.59 o 
   0   5   3      400.10      429.28     11.18 o 
   1   5   3      377.70      420.58     12.91 o 
   2   5   3        8.46        7.17      2.51 o 
   3   5   3      105.12      104.38      4.92 o 
   4   5   3       20.58       28.07      3.69 o 
   5   5   3        5.55        3.84      2.37 o 
   6   5   3       85.83      101.43      6.50 o 
   7   5   3        5.32        4.47      3.99 o 
   8   5   3       22.45       24.64      4.69 o 
 -11   6   3       12.83        1.41      5.87 o 
 -10   6   3       11.33        6.46      5.27 o 
  -9   6   3      108.31      139.33      9.12 o 
  -8   6   3       15.24        4.93      3.32 o 
  -7   6   3      336.21      356.83     12.32 o 
  -6   6   3      120.43      107.23      5.13 o 
  -5   6   3       44.58       35.44      2.58 o 
  -4   6   3      224.30      236.08      7.11 o 
  -3   6   3      821.56      747.81     19.81 o 
  -2   6   3      193.92      187.76      7.52 o 
  -1   6   3      927.14      921.81     27.30 o 
   0   6   3      224.73      226.74      7.19 o 
   1   6   3       41.05       40.86      5.25 o 
   2   6   3       96.99      108.04      4.45 o 
   3   6   3      282.12      277.05      9.36 o 
   4   6   3      841.42      820.05     24.92 o 
   5   6   3       21.69       21.93      6.02 o 
   6   6   3       95.67      111.57      6.01 o 
   7   6   3       49.56       46.95      5.95 o 
 -11   7   3       11.92        6.31      5.43 o 
 -10   7   3      116.72      134.78      6.72 o 
  -9   7   3       60.58       46.43      4.48 o 
  -8   7   3        0.00       -0.20      3.90 o 
  -7   7   3      148.51      143.90      9.27 o 
  -6   7   3        1.02       -2.92      2.92 o 
  -5   7   3      552.54      491.70     15.85 o 
  -4   7   3       97.06       97.55      9.34 o 
  -3   7   3       63.10       70.88      3.11 o 
  -2   7   3      546.65      593.26     15.98 o 
  -1   7   3      107.90      120.14      7.50 o 
   0   7   3       69.21       77.53      3.40 o 
   1   7   3       95.65      100.36      4.21 o 
   2   7   3      106.26       99.69      4.45 o 
   3   7   3        0.32       -1.55      2.60 o 
   4   7   3      211.97      222.93      8.21 o 
   5   7   3        0.13       -0.41      3.63 o 
   6   7   3       30.20       21.21      4.75 o 
   7   7   3       94.59      106.92      8.22 o 
 -10   8   3       11.45        7.68      5.31 o 
  -9   8   3       64.40       70.54      6.49 o 
  -8   8   3        0.23        3.47      5.17 o 
  -7   8   3      213.74      218.96     11.02 o 
  -6   8   3       74.08       79.71      6.60 o 
  -5   8   3        6.77        1.33      2.94 o 
  -4   8   3      843.64      856.82     27.11 o 
  -3   8   3      391.80      392.83     17.54 o 
  -2   8   3        6.20        4.43      3.25 o 
  -1   8   3        4.90        1.23      3.10 o 
   0   8   3      138.69      129.79      6.82 o 
   1   8   3      107.04       89.78      4.20 o 
   2   8   3      156.55      153.03     10.73 o 
   3   8   3       54.89       46.38      6.18 o 
   4   8   3       13.23       13.91      3.69 o 
   5   8   3        5.38        2.77      4.52 o 
   6   8   3       29.83       24.40      5.43 o 
 -10   9   3       16.82       20.56      6.17 o 
  -9   9   3       28.12       30.09      6.91 o 
  -8   9   3        0.37        0.55      5.62 o 
  -7   9   3       46.03       37.87     11.26 o 
  -6   9   3        0.10        0.40      4.54 o 
  -5   9   3        1.45       -0.38      3.34 o 
  -4   9   3      191.89      175.82     11.54 o 
  -3   9   3        2.22       -0.54      4.24 o 
  -2   9   3      112.97      123.23      6.84 o 
  -1   9   3        6.12        1.11      3.50 o 
   0   9   3       43.64       42.07      4.40 o 
   1   9   3       88.14       87.62      6.02 o 
   2   9   3      303.81      254.22     11.57 o 
   3   9   3       28.51       19.43      6.81 o 
   4   9   3       42.00       43.88      8.00 o 
   5   9   3        8.20       15.33     12.00 o 
 -10  10   3        0.04       -0.48      8.01 o 
  -9  10   3       30.74       27.31      7.58 o 
  -8  10   3       27.50       41.33      6.99 o 
  -7  10   3      129.93      119.27      8.53 o 
  -6  10   3       81.21       99.11      7.34 o 
  -5  10   3      105.79      108.08      7.34 o 
  -4  10   3      523.64      516.55     21.69 o 
  -3  10   3      204.27      200.91      9.75 o 
  -2  10   3       20.77       12.10      4.22 o 
  -1  10   3      476.61      454.21     18.23 o 
   0  10   3        0.03       -3.15      3.84 o 
   1  10   3        6.56        1.73      4.21 o 
   2  10   3       28.58       28.82      5.48 o 
   3  10   3        1.25       -1.45     10.68 o 
   4  10   3       63.64       69.49     13.12 o 
  -9  11   3        0.83        1.95      7.11 o 
  -8  11   3       23.51       18.60      7.08 o 
  -7  11   3       12.54       12.88      6.80 o 
  -6  11   3       83.09       84.42      9.41 o 
  -5  11   3       15.49       10.44      5.77 o 
  -4  11   3      119.51      128.15      6.96 o 
  -3  11   3        0.84       -3.28      5.13 o 
  -2  11   3       15.00       14.19      5.41 o 
  -1  11   3       98.44       95.79      6.97 o 
   0  11   3       12.31       13.99      5.18 o 
   1  11   3       37.38       45.08     11.01 o 
   2  11   3       34.78       24.06     11.83 o 
  -8  12   3       18.08       10.66      7.60 o 
  -7  12   3       57.14       82.02     16.31 o 
  -6  12   3        8.81        8.22      6.45 o 
  -5  12   3        9.14        6.59      6.15 o 
  -4  12   3        0.95       -0.67      5.92 o 
  -3  12   3        2.48        4.87      5.89 o 
  -2  12   3        1.28        7.02      5.97 o 
  -1  12   3       36.48       34.98      6.59 o 
   0  12   3       13.90        7.21     10.64 o 
   1  12   3        1.26        4.60     12.00 o 
  -6  13   3        2.28       -7.97      8.48 o 
  -5  13   3       28.54       20.20     10.26 o 
  -4  13   3      100.52      114.26      9.51 o 
  -3  13   3       19.10       23.12      8.78 o 
  -2  13   3       32.49       35.01     12.37 o 
  -1  13   3       13.20       14.11     11.42 o 
   1 -13   4       54.87       54.32     13.01 o 
   2 -13   4       26.97       43.04     12.42 o 
   3 -13   4       62.90       51.85     12.72 o 
   4 -13   4       47.05       55.09     10.60 o 
   5 -13   4        0.43       -9.29     11.01 o 
  -1 -12   4       47.13       49.51     12.55 o 
   0 -12   4       71.97       48.54     11.83 o 
   1 -12   4       60.69       70.14     12.17 o 
   2 -12   4       67.01       78.20     11.57 o 
   3 -12   4       65.26       48.38     14.66 o 
   4 -12   4       59.26       54.70      7.98 o 
   5 -12   4        2.86       -1.87      6.55 o 
   6 -12   4        5.23       -4.32     10.43 o 
   7 -12   4        0.26        4.04     11.74 o 
  -3 -11   4       25.17       20.22     11.99 o 
  -2 -11   4       17.27       19.24     10.94 o 
  -1 -11   4      232.39      193.82     16.65 o 
   0 -11   4       16.26       25.71      9.18 o 
   1 -11   4        0.04        5.38      8.10 o 
   2 -11   4       50.97       75.20     10.30 o 
   3 -11   4       36.02       31.47      6.20 o 
   4 -11   4      246.53      246.40     15.94 o 
   5 -11   4      190.59      197.14     14.43 o 
   6 -11   4       18.43       15.06      8.70 o 
   7 -11   4        0.05       -4.99      9.65 o 
   8 -11   4       30.79       38.54      6.18 o 
  -4 -10   4       23.69       28.14     11.74 o 
  -3 -10   4        9.55        7.24     10.10 o 
  -2 -10   4       58.99       44.49      9.76 o 
  -1 -10   4      155.42      130.93     12.62 o 
   0 -10   4       20.81       10.47      7.52 o 
   1 -10   4      134.65      130.54     11.76 o 
   2 -10   4      307.83      300.55     14.49 o 
   3 -10   4        0.02       -1.03      4.92 o 
   4 -10   4        2.86       -1.25      4.84 o 
   5 -10   4        5.67        1.39      5.08 o 
   6 -10   4      312.02      308.28     14.44 o 
   7 -10   4       23.12       18.68      5.17 o 
   8 -10   4      207.01      221.36     14.83 o 
   9 -10   4       18.30       17.03      5.95 o 
  -5  -9   4       57.61       59.06     12.42 o 
  -4  -9   4       39.98       35.15     10.00 o 
  -3  -9   4      278.69      281.23     19.49 o 
  -2  -9   4       26.48       30.02      8.12 o 
  -1  -9   4      187.70      195.91     14.56 o 
   0  -9   4      104.32      100.18      9.82 o 
   1  -9   4       25.74        5.95      6.26 o 
   2  -9   4       12.02       10.72      4.80 o 
   3  -9   4       11.81       14.02      4.98 o 
   4  -9   4        8.44        7.15      5.33 o 
   5  -9   4       74.62       98.65      6.82 o 
   6  -9   4       69.14       77.47     10.38 o 
   7  -9   4      139.06      110.66      6.45 o 
   8  -9   4       12.12       13.99      4.92 o 
   9  -9   4        3.13        5.84      5.39 o 
  -6  -8   4       17.80       13.02     11.09 o 
  -5  -8   4      132.33      127.11     12.85 o 
  -4  -8   4       27.82       36.66      8.81 o 
  -3  -8   4        9.55        1.74      7.49 o 
  -2  -8   4     1046.02      944.40     52.11 o 
  -1  -8   4      255.27      270.48     17.79 o 
   0  -8   4       76.30       58.50      7.55 o 
   1  -8   4       41.38       34.84      6.79 o 
   2  -8   4       90.01       85.66      6.13 o 
   3  -8   4       28.10       20.10      3.23 o 
   4  -8   4        4.61        7.88      3.54 o 
   5  -8   4        5.52       11.92      4.87 o 
   6  -8   4       78.49       76.13      5.46 o 
   7  -8   4      111.69      123.67      6.52 o 
   8  -8   4       91.60       76.91      5.69 o 
   9  -8   4      210.84      198.29      9.16 o 
  10  -8   4        1.01       -0.30      5.59 o 
  -7  -7   4        4.21        8.37     12.18 o 
  -6  -7   4       10.04        3.87      6.77 o 
  -5  -7   4        1.20       -2.07      5.82 o 
  -4  -7   4       56.83       53.55      5.92 o 
  -3  -7   4       20.62       12.68      4.55 o 
  -2  -7   4      654.10      661.51     25.21 o 
  -1  -7   4        0.23        3.43      5.07 o 
   0  -7   4       98.93       86.99      8.08 o 
   1  -7   4      435.20      451.61     18.82 o 
   2  -7   4       44.02       50.81      3.39 o 
   3  -7   4       97.45       85.47      5.74 o 
   4  -7   4      322.15      306.26     10.69 o 
   5  -7   4      147.78      151.02      6.29 o 
   6  -7   4      506.83      490.43     20.27 o 
   7  -7   4       22.34       15.79      3.87 o 
   8  -7   4        3.94        7.35      4.17 o 
   9  -7   4        0.20       -1.29      4.62 o 
  10  -7   4      153.14      155.82     12.75 o 
  -8  -6   4      101.75      122.15     16.12 o 
  -7  -6   4       82.02       94.25     13.39 o 
  -6  -6   4        0.54        1.38      5.96 o 
  -5  -6   4      102.18       93.75      7.15 o 
  -4  -6   4       49.40       51.39      5.42 o 
  -3  -6   4      186.83      187.46      8.88 o 
  -2  -6   4        3.19        8.58      3.51 o 
  -1  -6   4      206.58      186.16     13.22 o 
   0  -6   4      510.89      504.28     19.15 o 
   1  -6   4     1137.87     1246.84     32.64 o 
   2  -6   4      123.95      114.18      3.85 o 
   3  -6   4       66.31       65.30      3.21 o 
   4  -6   4        0.02        0.99      1.83 o 
   5  -6   4        0.04        2.30      1.95 o 
   6  -6   4      135.95      138.39      4.99 o 
   7  -6   4       50.68       43.16      3.42 o 
   8  -6   4      237.85      245.27     10.39 o 
   9  -6   4       13.14        7.12      4.45 o 
  10  -6   4      110.69      138.86      7.74 o 
  -8  -5   4       59.11       40.45     11.62 o 
  -7  -5   4       13.02       14.63     10.19 o 
  -6  -5   4       17.31        8.86      5.17 o 
  -5  -5   4      962.81      951.97     35.93 o 
  -4  -5   4       18.24       18.81      4.16 o 
  -3  -5   4       11.83        6.07      3.42 o 
  -2  -5   4       18.63       13.18      3.23 o 
  -1  -5   4      276.16      274.63     11.14 o 
   0  -5   4      328.50      358.55     11.69 o 
   1  -5   4       78.52       75.97      3.09 o 
   2  -5   4      179.76      184.13      5.46 o 
   3  -5   4      100.94       81.47      4.33 o 
   4  -5   4       16.00       12.50      1.63 o 
   5  -5   4      176.05      175.41      7.09 o 
   6  -5   4       73.24       84.25      6.68 o 
   7  -5   4        4.01       -0.74      2.90 o 
   8  -5   4       99.14      119.48      9.01 o 
   9  -5   4       49.31       40.11      4.96 o 
  10  -5   4       90.61      102.87      7.47 o 
  -9  -4   4        4.81        0.14     11.59 o 
  -8  -4   4       38.10       48.48     11.11 o 
  -7  -4   4      347.33      342.72     21.96 o 
  -6  -4   4       32.01       37.32      5.27 o 
  -5  -4   4      148.96      134.06      7.44 o 
  -4  -4   4      416.88      417.48     13.21 o 
  -3  -4   4      173.50      178.72      5.10 o 
  -2  -4   4        1.41        0.92      2.61 o 
  -1  -4   4       16.43       12.99      2.41 o 
   0  -4   4       86.36      123.32      8.26 o 
   1  -4   4        3.12        8.99      1.18 o 
   2  -4   4     3474.01     3636.12     83.17 o 
   3  -4   4      322.75      331.87      8.83 o 
   4  -4   4      112.30       99.72      5.37 o 
   5  -4   4        3.28        0.98      1.84 o 
   6  -4   4       35.15       31.15      2.54 o 
   7  -4   4        4.22        1.92      3.11 o 
   8  -4   4        3.72        7.72      3.62 o 
   9  -4   4       67.47       49.39      4.87 o 
  10  -4   4        7.58        7.17      4.88 o 
  -9  -3   4       25.37       26.35     11.59 o 
  -8  -3   4       14.74        6.26     10.13 o 
  -7  -3   4      450.21      420.50     24.95 o 
  -6  -3   4       36.20       47.22      4.73 o 
  -5  -3   4        3.88        5.67      2.49 o 
  -4  -3   4       86.79       82.40      4.56 o 
  -3  -3   4      292.54      273.86      8.63 o 
  -2  -3   4        5.64        2.79      2.15 o 
  -1  -3   4       85.92       73.98      3.87 o 
   0  -3   4      148.01      161.23      5.62 o 
   1  -3   4       93.40      107.26      3.28 o 
   2  -3   4        0.04        0.71      0.99 o 
   3  -3   4      258.21      250.93      7.67 o 
   4  -3   4     1095.31     1187.20     29.58 o 
   5  -3   4      508.94      456.19     10.77 o 
   6  -3   4      138.23      155.92      5.08 o 
   7  -3   4        0.11        2.07      2.87 o 
   8  -3   4       10.24       20.09      3.67 o 
   9  -3   4        2.29       -0.97      4.06 o 
  10  -3   4       13.50        7.16      4.83 o 
  -9  -2   4       10.16       12.28     11.18 o 
  -8  -2   4       13.05        5.20      4.99 o 
  -7  -2   4      216.53      223.61     10.40 o 
  -6  -2   4        3.19        1.29      2.80 o 
  -5  -2   4      227.71      238.49      8.18 o 
  -4  -2   4      246.71      195.08      6.75 o 
  -3  -2   4      966.62     1062.40     31.12 o 
  -2  -2   4       40.91       37.48      2.65 o 
  -1  -2   4     2724.33     2766.81     99.67 o 
   0  -2   4     1018.10     1061.93     27.51 o 
   1  -2   4      298.39      331.22      7.04 o 
   2  -2   4     1506.52     1458.79     35.96 o 
   3  -2   4      197.84      229.00     10.96 o 
   4  -2   4      240.14      282.80      6.94 o 
   5  -2   4        7.55        3.57      1.92 o 
   6  -2   4      353.96      388.50     10.51 o 
   7  -2   4      528.92      492.41     15.17 o 
   8  -2   4      529.07      557.10     17.19 o 
   9  -2   4       25.12       29.95      4.64 o 
  10  -2   4       60.98       70.15      6.17 o 
 -10  -1   4       68.55       87.47     14.54 o 
  -9  -1   4       29.99       40.47      6.35 o 
  -8  -1   4        6.83        0.81      5.18 o 
  -7  -1   4       32.84       34.10      4.53 o 
  -6  -1   4       16.54       20.04      4.96 o 
  -5  -1   4     1584.84     1608.57     47.19 o 
  -4  -1   4     1595.72     1470.28     43.19 o 
  -3  -1   4     1970.15     1945.76     56.59 o 
  -2  -1   4     1228.48     1226.25     35.85 o 
  -1  -1   4      255.32      270.23      8.25 o 
   0  -1   4     1219.28     1230.19     27.67 o 
   1  -1   4     5302.23     5271.18    105.21 o 
   2  -1   4      107.11      133.35      3.49 o 
   3  -1   4      244.38      250.06      6.69 o 
   4  -1   4      212.20      210.83      5.97 o 
   5  -1   4      160.63      165.41      5.09 o 
   6  -1   4      473.08      483.24     12.72 o 
   7  -1   4       45.51       47.15      4.89 o 
   8  -1   4      115.58      113.76      9.61 o 
   9  -1   4       10.94        2.68      5.14 o 
  10  -1   4       20.68       10.98      6.65 o 
 -10   0   4        4.08        7.93      6.49 o 
  -9   0   4        5.52       11.09      5.63 o 
  -8   0   4      303.30      351.46     11.67 o 
  -7   0   4        6.67        2.88      2.95 o 
  -6   0   4       36.66       40.88      3.56 o 
  -5   0   4       31.28       36.15      2.35 o 
  -4   0   4      833.78      839.64     20.97 o 
  -3   0   4      847.52      806.40     20.07 o 
  -2   0   4      108.49      111.64      5.20 o 
  -1   0   4      678.39      664.20     32.36 o 
   0   0   4       35.97       35.49      1.47 o 
   1   0   4     2935.24     2923.07     65.65 o 
   2   0   4      195.29      205.55      4.89 o 
   3   0   4      495.71      547.31     13.90 o 
   4   0   4       87.24       71.27      3.73 o 
   5   0   4       26.99       26.33      2.17 o 
   6   0   4        4.60        2.33      2.14 o 
   7   0   4       71.53       74.31      5.40 o 
   8   0   4      326.03      355.96     14.91 o 
   9   0   4      130.48      134.57      8.63 o 
  10   0   4        2.12       -1.44      6.09 o 
 -11   1   4       55.31       46.70      8.17 o 
 -10   1   4       13.30       16.57      5.31 o 
  -9   1   4      127.26      129.14      7.72 o 
  -8   1   4      148.39      125.91      6.23 o 
  -7   1   4       15.87        7.97      3.22 o 
  -6   1   4      139.35      129.61      4.38 o 
  -5   1   4       72.12       89.63      3.19 o 
  -4   1   4        4.40        6.16      1.39 o 
  -3   1   4        0.24       -1.08      1.39 o 
  -2   1   4      791.42      728.76     21.41 o 
  -1   1   4      480.14      486.40     20.30 o 
   0   1   4     1330.20     1360.79     34.13 o 
   1   1   4      577.29      572.98     14.54 o 
   2   1   4     1020.37     1052.38     26.51 o 
   3   1   4       25.99       18.22      1.47 o 
   4   1   4      275.33      273.89     12.02 o 
   5   1   4       70.61       68.64      4.49 o 
   6   1   4       32.95       35.78      3.38 o 
   7   1   4        9.80        3.39      3.78 o 
   8   1   4       56.48       73.60      6.15 o 
   9   1   4        4.42        2.84      5.65 o 
 -11   2   4        1.16       -0.13      7.36 o 
 -10   2   4       33.76       42.32      5.55 o 
  -9   2   4       48.44       51.30      4.81 o 
  -8   2   4        8.51       -1.05      3.37 o 
  -7   2   4      607.52      604.27     18.04 o 
  -6   2   4       84.84      110.75      3.91 o 
  -5   2   4      368.41      392.32      9.23 o 
  -4   2   4      502.17      517.52     13.60 o 
  -3   2   4      394.80      409.20     12.43 o 
  -2   2   4      126.23      114.44      3.54 o 
  -1   2   4       16.01       17.48      1.48 o 
   0   2   4       47.17       54.56      2.01 o 
   1   2   4      140.93      136.07      8.83 o 
   2   2   4      665.34      640.26     16.37 o 
   3   2   4       18.18       30.57      2.78 o 
   4   2   4        9.99        5.88      1.61 o 
   5   2   4      963.01      976.19     24.96 o 
   6   2   4      511.94      497.69     13.39 o 
   7   2   4       38.31       41.07      5.60 o 
   8   2   4       10.81        8.42      3.82 o 
   9   2   4       18.21       23.68      4.66 o 
 -11   3   4       87.87       79.70      7.12 o 
 -10   3   4       30.26       45.92      5.73 o 
  -9   3   4       24.23       19.58      4.90 o 
  -8   3   4       57.56       60.50      4.44 o 
  -7   3   4      182.91      176.11      6.67 o 
  -6   3   4       19.25       20.14      2.82 o 
  -5   3   4      296.61      251.75      8.47 o 
  -4   3   4      815.06      867.19     25.92 o 
  -3   3   4       16.22       38.74      1.91 o 
  -2   3   4       43.03       32.77      1.90 o 
  -1   3   4      450.94      473.62     19.23 o 
   0   3   4       60.43       57.73      2.16 o 
   1   3   4      293.89      295.43      9.20 o 
   2   3   4      270.19      255.20      8.15 o 
   3   3   4      355.37      342.08      9.21 o 
   4   3   4       43.49       46.44      3.71 o 
   5   3   4        0.53       -1.76      1.90 o 
   6   3   4       32.72       28.62      2.84 o 
   7   3   4       51.77       60.68      6.44 o 
   8   3   4       16.69       19.61      3.93 o 
   9   3   4       35.95       46.82      5.46 o 
 -11   4   4       11.99       19.08      6.02 o 
 -10   4   4        1.62        0.73      4.84 o 
  -9   4   4       19.31       13.92      4.42 o 
  -8   4   4       41.95       41.24      4.70 o 
  -7   4   4      595.66      603.23     18.11 o 
  -6   4   4      308.37      283.29     11.73 o 
  -5   4   4      252.57      226.94     10.49 o 
  -4   4   4      375.35      357.96     10.01 o 
  -3   4   4     1690.98     1679.47     50.60 o 
  -2   4   4      937.77     1014.56     26.68 o 
  -1   4   4     1286.64     1303.78     38.19 o 
   0   4   4      506.70      534.75     13.72 o 
   1   4   4       68.06       78.11      3.28 o 
   2   4   4      104.88      114.21      4.41 o 
   3   4   4      292.71      293.99     12.30 o 
   4   4   4      145.51      136.60      4.58 o 
   5   4   4      158.69      157.36      5.35 o 
   6   4   4        7.49       10.16      2.76 o 
   7   4   4        0.52       -1.50      3.45 o 
   8   4   4      143.10      179.81      7.82 o 
 -11   5   4        8.97       11.19      5.93 o 
 -10   5   4        8.35        5.65      4.88 o 
  -9   5   4       77.98       68.86      6.47 o 
  -8   5   4      236.15      211.17      8.14 o 
  -7   5   4        0.40        2.38      3.10 o 
  -6   5   4       49.71       62.51      4.01 o 
  -5   5   4       71.05       96.69      3.77 o 
  -4   5   4      610.00      553.37     16.91 o 
  -3   5   4      935.70      989.26     26.10 o 
  -2   5   4       41.95       49.98      2.29 o 
  -1   5   4       89.36      133.59      4.83 o 
   0   5   4       37.60       33.12      1.85 o 
   1   5   4       91.68      105.40      6.44 o 
   2   5   4      169.05      150.40      5.58 o 
   3   5   4       98.39       94.30      4.22 o 
   4   5   4      336.48      336.45     28.72 o 
   5   5   4     1070.81     1098.82     32.92 o 
   6   5   4       57.47       61.21      4.05 o 
   7   5   4        2.25        1.73      3.79 o 
   8   5   4       14.23        9.06      5.01 o 
 -11   6   4       41.29       31.76      6.64 o 
 -10   6   4       20.15       15.98      5.39 o 
  -9   6   4        0.64       -0.74      4.27 o 
  -8   6   4        1.72        3.29      3.31 o 
  -7   6   4      428.13      375.32     12.86 o 
  -6   6   4      139.52      178.09      7.13 o 
  -5   6   4       10.63        5.06      2.14 o 
  -4   6   4      396.45      437.82     12.20 o 
  -3   6   4      165.63      170.26      5.89 o 
  -2   6   4        0.56        1.26      1.64 o 
  -1   6   4      253.79      245.82      8.06 o 
   0   6   4      636.82      628.89     16.32 o 
   1   6   4       57.90       56.50      3.06 o 
   2   6   4       29.53       27.92      3.29 o 
   3   6   4       56.92       53.79      3.44 o 
   4   6   4       63.28       48.34      5.73 o 
   5   6   4      102.60      102.75      5.94 o 
   6   6   4       35.75       29.17      4.43 o 
   7   6   4       12.91       18.54      5.53 o 
 -11   7   4       65.05       78.46      6.39 o 
 -10   7   4       40.99       36.37      4.98 o 
  -9   7   4       86.72      113.44      5.83 o 
  -8   7   4        0.47        1.86      4.11 o 
  -7   7   4      206.94      172.83      8.48 o 
  -6   7   4       27.76       36.22      3.74 o 
  -5   7   4      160.94      169.88      5.73 o 
  -4   7   4       19.29       15.63      2.52 o 
  -3   7   4      230.28      245.94     13.98 o 
  -2   7   4      315.18      303.80     10.41 o 
  -1   7   4        2.47        3.20      2.06 o 
   0   7   4       79.45       81.19      5.42 o 
   1   7   4        9.51        3.07      2.54 o 
   2   7   4      760.89      707.80     43.61 o 
   3   7   4        8.52        3.91      2.86 o 
   4   7   4       11.79        9.76      3.34 o 
   5   7   4        9.17       10.70      4.05 o 
   6   7   4       21.48       19.51      4.74 o 
 -10   8   4       54.11       49.02      7.10 o 
  -9   8   4        6.22       10.88      4.85 o 
  -8   8   4        4.98        5.53      5.16 o 
  -7   8   4       61.88       59.84      6.18 o 
  -6   8   4        0.19        0.35      4.15 o 
  -5   8   4       42.07       34.37      3.59 o 
  -4   8   4       97.27       93.14      4.02 o 
  -3   8   4        0.02        0.88      2.28 o 
  -2   8   4        0.19        0.27      2.42 o 
  -1   8   4       64.66       54.51      3.47 o 
   0   8   4        8.99       11.26      2.09 o 
   1   8   4        0.19        2.80      2.46 o 
   2   8   4       29.09       25.78      3.50 o 
   3   8   4       21.76       21.64      3.61 o 
   4   8   4      216.87      242.82      9.23 o 
   5   8   4       17.41       13.41      4.68 o 
   6   8   4       48.95       62.73     11.21 o 
 -10   9   4       34.24       41.29      6.51 o 
  -9   9   4       26.10       13.85      6.67 o 
  -8   9   4       44.12       48.38      6.72 o 
  -7   9   4       45.04       33.04      7.50 o 
  -6   9   4       11.40        5.92      4.53 o 
  -5   9   4      135.30      124.65      6.11 o 
  -4   9   4      107.92      125.61      5.99 o 
  -3   9   4        0.11        0.11      3.67 o 
  -2   9   4       49.59       46.69      4.72 o 
  -1   9   4      119.18      122.69      8.15 o 
   0   9   4       79.75       77.91      8.65 o 
   1   9   4       15.38       22.22      4.48 o 
   2   9   4        1.72       -1.85      4.11 o 
   3   9   4      210.03      199.16     22.18 o 
   4   9   4       35.07       21.14     12.42 o 
   5   9   4       14.99       13.53      6.99 o 
  -9  10   4        9.86        4.50      6.96 o 
  -8  10   4       44.81       37.44      6.97 o 
  -7  10   4       42.17       51.00      6.68 o 
  -6  10   4       30.17       33.70      5.81 o 
  -5  10   4        0.77       -2.19      4.02 o 
  -4  10   4        6.38        6.40      5.28 o 
  -3  10   4       18.17       20.61      4.52 o 
  -2  10   4       39.31       42.21     10.15 o 
  -1  10   4      215.96      223.70     10.56 o 
   0  10   4      104.92      100.92      6.89 o 
   1  10   4        4.37       -3.89      4.59 o 
   2  10   4       64.75       50.49      6.23 o 
   3  10   4       77.05       62.58     19.35 o 
  -9  11   4        1.98       -1.68      7.48 o 
  -8  11   4        0.96       -2.37      7.01 o 
  -7  11   4        0.18       -4.35      6.09 o 
  -6  11   4        5.48       11.08      5.76 o 
  -5  11   4      153.65      167.99      8.10 o 
  -4  11   4      160.30      199.32     17.16 o 
  -3  11   4      122.49      138.00      8.56 o 
  -2  11   4        1.58       -0.09      4.97 o 
  -1  11   4        4.92        4.61      5.04 o 
   0  11   4        1.30        0.81      5.05 o 
   1  11   4       32.74       23.92      5.88 o 
   2  11   4        7.09        8.85     12.11 o 
  -7  12   4       56.96       56.58     15.04 o 
  -6  12   4       18.06       20.58      6.95 o 
  -5  12   4       10.49        4.29      6.60 o 
  -4  12   4       23.53       33.42      6.89 o 
  -3  12   4        1.19        1.19      5.93 o 
  -2  12   4       13.01       10.89      8.36 o 
  -1  12   4       72.10       75.96      7.61 o 
   0  12   4       19.20       20.36      6.53 o 
  -5  13   4       30.18       25.20      9.73 o 
  -4  13   4       40.74       39.82      7.52 o 
  -3  13   4        0.69       -0.09      7.25 o 
  -2  13   4       21.10       16.40      7.28 o 
   2 -13   5        0.91        5.53     12.10 o 
   3 -13   5       63.72       43.39     12.13 o 
   4 -13   5       91.57       85.84     14.82 o 
  -1 -12   5       67.23       93.57     14.34 o 
   0 -12   5        1.62        4.73     10.14 o 
   1 -12   5       95.91      110.75     13.37 o 
   2 -12   5      214.17      258.24     19.52 o 
   3 -12   5        7.20        8.98      7.16 o 
   4 -12   5       74.42      108.26     16.07 o 
   5 -12   5       32.41       32.55      7.63 o 
   6 -12   5        3.49        3.15     10.97 o 
   7 -12   5       40.76       40.96     13.44 o 
  -3 -11   5       28.05       19.42     12.23 o 
  -2 -11   5        0.11        0.91      9.95 o 
  -1 -11   5      120.69      122.19     13.54 o 
   0 -11   5      123.96      129.35     13.16 o 
   1 -11   5        0.06       -1.91      9.00 o 
   2 -11   5       30.14       23.65      8.81 o 
   3 -11   5        0.29       -4.31      6.01 o 
   4 -11   5      121.28      144.66      9.62 o 
   5 -11   5      157.74      153.59      9.98 o 
   6 -11   5      152.16      190.14     17.27 o 
   7 -11   5       28.04       25.05      7.21 o 
   8 -11   5       24.92       29.30      8.20 o 
  -4 -10   5      195.27      206.20     18.53 o 
  -3 -10   5       64.02       53.92     11.18 o 
  -2 -10   5       12.88        1.93      8.60 o 
  -1 -10   5       66.27       60.35     10.37 o 
   0 -10   5      139.20      138.39     12.57 o 
   1 -10   5       27.30       32.41      8.17 o 
   2 -10   5      134.40      145.56      9.06 o 
   3 -10   5        0.81        0.90      5.24 o 
   4 -10   5       12.90        8.06      5.14 o 
   5 -10   5       44.12       50.35     10.87 o 
   6 -10   5       85.19       82.60     11.56 o 
   7 -10   5        1.37        1.03      4.95 o 
   8 -10   5      365.45      375.86     18.29 o 
   9 -10   5        7.32       10.24      6.08 o 
  -5  -9   5       20.68        8.49     10.57 o 
  -4  -9   5       61.38       35.16     10.12 o 
  -3  -9   5      300.62      299.28     20.91 o 
  -2  -9   5       46.72       60.86      9.99 o 
  -1  -9   5      779.71      751.80     42.84 o 
   0  -9   5       54.62       35.90      7.78 o 
   1  -9   5      233.20      227.02     15.81 o 
   2  -9   5       12.75        3.65      7.03 o 
   3  -9   5      123.71      126.13      7.92 o 
   4  -9   5        5.56        4.18      4.74 o 
   5  -9   5      183.60      185.75     11.10 o 
   6  -9   5        0.62        1.35      4.00 o 
   7  -9   5        5.32        2.64      4.67 o 
   8  -9   5        2.14        2.24      4.92 o 
   9  -9   5        6.26        4.73      5.72 o 
  -6  -8   5       10.83        6.43     11.19 o 
  -5  -8   5        4.76       -2.92      8.98 o 
  -4  -8   5       20.67       10.61      8.23 o 
  -3  -8   5       13.14        5.84      7.28 o 
  -2  -8   5       18.18       17.13      7.21 o 
  -1  -8   5       68.77       84.58      9.48 o 
   0  -8   5      177.94      231.11     15.82 o 
   1  -8   5        3.92        0.24      3.97 o 
   2  -8   5      639.46      687.77     28.14 o 
   3  -8   5        1.08        0.59      3.92 o 
   4  -8   5        2.32        3.56      3.34 o 
   5  -8   5     1152.41     1145.92     44.03 o 
   6  -8   5        4.96        1.83      3.80 o 
   7  -8   5       11.32        7.25      4.14 o 
   8  -8   5       50.98       55.91      5.59 o 
   9  -8   5       10.22       10.19      5.24 o 
  10  -8   5       12.65       12.07      7.34 o 
  -6  -7   5        5.65        6.33      6.90 o 
  -5  -7   5      133.13      133.56      9.14 o 
  -4  -7   5       11.22        3.75      5.15 o 
  -3  -7   5       19.01       21.87     10.99 o 
  -2  -7   5       64.04       59.62      8.16 o 
  -1  -7   5       11.85       19.03      5.82 o 
   0  -7   5      195.59      170.90     12.14 o 
   1  -7   5        1.10        0.53      3.53 o 
   2  -7   5      152.63      172.43      8.71 o 
   3  -7   5       20.91       22.84      2.92 o 
   4  -7   5      106.48      107.31      5.17 o 
   5  -7   5      515.81      524.77     21.13 o 
   6  -7   5      153.52      163.24      6.97 o 
   7  -7   5       18.56        5.25      3.85 o 
   8  -7   5       49.04       43.87      9.09 o 
   9  -7   5        0.17        0.13      4.75 o 
  10  -7   5       13.21       14.13      5.67 o 
  -8  -6   5       20.54       20.64     13.66 o 
  -7  -6   5       47.22       42.20     11.93 o 
  -6  -6   5        0.52       -1.57      6.25 o 
  -5  -6   5       63.75       60.79      6.49 o 
  -4  -6   5        0.39       -4.37      4.37 o 
  -3  -6   5       18.25       21.61      4.59 o 
  -2  -6   5       39.07       39.11      6.83 o 
  -1  -6   5      224.58      221.90      9.91 o 
   0  -6   5       61.62       87.91      5.01 o 
   1  -6   5       64.08       62.66      2.58 o 
   2  -6   5       44.85       49.50      2.45 o 
   3  -6   5      549.06      566.78     13.55 o 
   4  -6   5       59.01       52.66      2.25 o 
   5  -6   5        0.16        1.04      2.09 o 
   6  -6   5      616.47      677.53     17.94 o 
   7  -6   5       72.53       56.93      5.88 o 
   8  -6   5      410.04      429.77     16.57 o 
   9  -6   5        0.93       -2.74      4.42 o 
  10  -6   5      127.72      127.78      7.38 o 
  -8  -5   5       93.84      130.83     15.29 o 
  -7  -5   5      162.19      188.11     16.19 o 
  -6  -5   5      256.18      246.73     14.14 o 
  -5  -5   5      220.39      217.81     10.58 o 
  -4  -5   5      286.50      287.25     12.74 o 
  -3  -5   5      794.32      747.13     40.79 o 
  -2  -5   5      682.58      676.75     25.95 o 
  -1  -5   5       63.83       73.82      4.62 o 
   0  -5   5     1054.49     1049.31     32.54 o 
   1  -5   5      256.71      239.27      6.87 o 
   2  -5   5       10.66       10.32      1.58 o 
   3  -5   5      514.11      518.71     11.14 o 
   4  -5   5        7.10        7.23      1.75 o 
   5  -5   5        0.11       -0.67      1.85 o 
   6  -5   5       40.98       53.45      4.09 o 
   7  -5   5        3.15        4.71      3.11 o 
   8  -5   5       24.37       30.27      4.22 o 
   9  -5   5       41.94       50.38      7.35 o 
  10  -5   5        1.86       -0.86      4.96 o 
  -9  -4   5        2.42        3.71     13.42 o 
  -8  -4   5       82.00       64.82     12.74 o 
  -7  -4   5      331.87      336.81     21.89 o 
  -6  -4   5        1.79       -1.94      4.81 o 
  -5  -4   5      570.78      556.19     21.93 o 
  -4  -4   5       72.01       75.09      5.20 o 
  -3  -4   5      437.43      406.01     16.09 o 
  -2  -4   5      904.28      921.77     34.11 o 
  -1  -4   5      613.24      591.53     22.19 o 
   0  -4   5     2304.86     2215.88     67.64 o 
   1  -4   5       17.20       15.26      1.34 o 
   2  -4   5     1096.81     1145.32     23.73 o 
   3  -4   5       39.40       70.58      2.45 o 
   4  -4   5       74.86       84.80      4.46 o 
   5  -4   5      163.76      154.14      4.97 o 
   6  -4   5        0.04       -0.85      2.00 o 
   7  -4   5        7.94        9.00      3.31 o 
   8  -4   5       45.70       64.69      8.42 o 
   9  -4   5       62.86       47.59      5.08 o 
  10  -4   5       40.11       23.48      5.47 o 
  -9  -3   5       35.83       23.43     11.53 o 
  -8  -3   5       52.36       35.09     10.82 o 
  -7  -3   5       10.90        3.33      7.99 o 
  -6  -3   5        6.39        6.09      4.23 o 
  -5  -3   5        3.57        3.76      3.75 o 
  -4  -3   5       30.41       30.89      2.70 o 
  -3  -3   5      523.57      581.57     17.61 o 
  -2  -3   5       13.54       23.65      3.16 o 
  -1  -3   5      100.78      100.39      4.88 o 
   0  -3   5      612.86      654.71     17.28 o 
   1  -3   5      837.86      833.55     17.19 o 
   2  -3   5      344.36      317.49      6.93 o 
   3  -3   5       42.76       26.87      1.76 o 
   4  -3   5      392.19      386.78     11.62 o 
   5  -3   5      698.80      710.32     16.40 o 
   6  -3   5      341.43      337.19      9.40 o 
   7  -3   5      148.00      111.55      5.21 o 
   8  -3   5       10.80       19.96      3.92 o 
   9  -3   5        0.72        1.70      4.25 o 
  10  -3   5       98.46      109.04      7.65 o 
 -10  -2   5        3.36       15.05     13.59 o 
  -9  -2   5       19.32       30.40     11.93 o 
  -8  -2   5       25.74       21.89      9.92 o 
  -7  -2   5      332.53      320.59     13.50 o 
  -6  -2   5      239.77      246.10      8.75 o 
  -5  -2   5       46.93       48.74      4.95 o 
  -4  -2   5       12.00       12.88      2.21 o 
  -3  -2   5       94.24       97.85      3.88 o 
  -2  -2   5       34.86       54.61      2.55 o 
  -1  -2   5      384.25      369.56     11.25 o 
   0  -2   5       55.23       75.02      2.16 o 
   1  -2   5      570.09      642.11     12.32 o 
   2  -2   5      477.80      419.03     10.68 o 
   3  -2   5       46.10       40.68      3.33 o 
   4  -2   5      213.50      207.72      5.93 o 
   5  -2   5        3.58        0.75      1.89 o 
   6  -2   5      311.60      287.34      8.22 o 
   7  -2   5       86.19       94.90      4.92 o 
   8  -2   5      377.92      371.11     12.38 o 
   9  -2   5      136.12      188.40      8.03 o 
  10  -2   5       25.10       13.93      6.33 o 
 -10  -1   5       58.20       47.60     12.86 o 
  -9  -1   5      118.35      127.31      8.62 o 
  -8  -1   5       80.52       75.75     18.74 o 
  -7  -1   5        9.49       10.20      4.44 o 
  -6  -1   5       48.08       47.54      3.50 o 
  -5  -1   5       98.42       83.02      7.91 o 
  -4  -1   5       15.83       22.67      2.48 o 
  -3  -1   5        6.86        4.07      1.76 o 
  -2  -1   5        9.05       10.44      1.95 o 
  -1  -1   5        5.94       14.82      2.26 o 
   0  -1   5     1183.18     1217.84     37.56 o 
   1  -1   5     2665.59     2776.08     55.58 o 
   2  -1   5     2473.17     2518.81     50.94 o 
   3  -1   5     2098.13     2176.32     48.53 o 
   4  -1   5       39.82       45.91      2.30 o 
   5  -1   5       10.14        9.47      1.95 o 
   6  -1   5      347.52      368.57     11.34 o 
   7  -1   5        0.03        2.09      3.20 o 
   8  -1   5      276.73      267.17      9.60 o 
   9  -1   5        4.58        1.03      5.68 o 
  10  -1   5       14.64        5.45      6.47 o 
 -10   0   5       12.52        7.78      7.22 o 
  -9   0   5       44.55       33.16     10.74 o 
  -8   0   5       24.79       13.31      3.82 o 
  -7   0   5       98.48       98.41      5.19 o 
  -6   0   5      155.23      150.27      4.94 o 
  -5   0   5      785.23      848.83     21.45 o 
  -4   0   5        0.01        4.77      1.56 o 
  -3   0   5      265.81      264.59      7.03 o 
  -2   0   5      247.25      263.25      8.77 o 
  -1   0   5     3050.43     3018.65    107.77 o 
   0   0   5        1.25       -0.34      0.88 o 
   1   0   5       19.25       16.14      1.68 o 
   2   0   5      570.85      540.30     16.05 o 
   3   0   5        6.89        5.88      1.80 o 
   4   0   5      254.30      280.94      9.06 o 
   5   0   5      679.55      634.98     19.31 o 
   6   0   5       27.87       36.89      3.35 o 
   7   0   5      277.87      304.09     12.77 o 
   8   0   5       40.57       49.27      7.55 o 
   9   0   5       30.80       30.40      6.13 o 
  10   0   5       17.30       21.17      6.81 o 
 -11   1   5        3.92        3.87      8.13 o 
 -10   1   5       14.30       14.88     12.46 o 
  -9   1   5        0.46        0.75      5.50 o 
  -8   1   5       19.30       17.99      3.69 o 
  -7   1   5       31.26       44.84      9.49 o 
  -6   1   5        1.67       -0.10      1.99 o 
  -5   1   5      608.08      660.74     16.80 o 
  -4   1   5     1064.06     1005.11     25.03 o 
  -3   1   5      169.43      163.21      6.32 o 
  -2   1   5      393.34      402.41     10.65 o 
  -1   1   5      139.90      142.47      7.23 o 
   0   1   5      155.98      152.56      4.37 o 
   1   1   5     1443.86     1410.24     35.53 o 
   2   1   5      477.84      594.59     15.24 o 
   3   1   5      186.17      173.40      5.09 o 
   4   1   5      217.06      187.73      5.55 o 
   5   1   5       92.15       94.63      3.63 o 
   6   1   5      215.18      205.46      6.43 o 
   7   1   5       14.18       14.92      3.39 o 
   8   1   5        7.61        9.28      3.73 o 
   9   1   5       23.70       28.65      5.87 o 
 -11   2   5       20.80       16.46      8.33 o 
 -10   2   5        8.40       11.60      6.68 o 
  -9   2   5       66.08       62.72      5.28 o 
  -8   2   5        0.06       -2.54      3.63 o 
  -7   2   5      379.27      319.41     10.45 o 
  -6   2   5        0.04        0.53      1.94 o 
  -5   2   5      387.39      358.69      8.61 o 
  -4   2   5       38.22       38.57      2.14 o 
  -3   2   5      131.43      112.40      4.25 o 
  -2   2   5      223.35      228.36      8.58 o 
  -1   2   5      557.06      571.82     19.28 o 
   0   2   5      690.64      642.09     16.47 o 
   1   2   5       61.65       57.19      4.80 o 
   2   2   5        3.75        2.75      1.28 o 
   3   2   5      270.25      269.49      7.45 o 
   4   2   5      459.99      483.69     12.83 o 
   5   2   5        8.02       11.43      2.13 o 
   6   2   5      388.70      368.22     10.42 o 
   7   2   5      110.86      113.93      8.11 o 
   8   2   5      135.54      149.45      6.71 o 
   9   2   5       10.70       13.55      4.73 o 
 -11   3   5       53.66       61.69      8.58 o 
 -10   3   5      153.85      156.96      8.42 o 
  -9   3   5      186.34      205.02     10.56 o 
  -8   3   5       11.04        2.44      3.65 o 
  -7   3   5       96.48      107.17      8.63 o 
  -6   3   5      147.29      128.17      4.42 o 
  -5   3   5       80.11       60.47      3.26 o 
  -4   3   5     1769.93     1747.51     51.29 o 
  -3   3   5      576.81      518.92     28.04 o 
  -2   3   5      518.08      561.49     21.20 o 
  -1   3   5      105.88      118.47      6.06 o 
   0   3   5       48.36       53.72      2.47 o 
   1   3   5     1057.17     1119.41     32.88 o 
   2   3   5       14.33       13.78      1.93 o 
   3   3   5       43.53       48.58      4.23 o 
   4   3   5        5.75        6.88      2.35 o 
   5   3   5       10.82       10.21      2.26 o 
   6   3   5      240.76      247.69      7.65 o 
   7   3   5        1.17       -1.46      3.26 o 
   8   3   5        0.79        3.31      3.95 o 
 -11   4   5        1.78        3.84      7.34 o 
 -10   4   5        9.45        2.27      5.25 o 
  -9   4   5       16.93       25.35      4.72 o 
  -8   4   5       45.23       31.89      4.13 o 
  -7   4   5      258.81      283.21     11.48 o 
  -6   4   5        0.15        2.70      3.63 o 
  -5   4   5       51.62       53.97      2.81 o 
  -4   4   5       13.44       18.08      1.92 o 
  -3   4   5      103.78      118.39      3.95 o 
  -2   4   5       24.12       20.53      3.02 o 
  -1   4   5      595.07      573.10     17.23 o 
   0   4   5      543.08      513.14     13.38 o 
   1   4   5      789.71      766.36     22.80 o 
   2   4   5       61.49       72.46      3.49 o 
   3   4   5       83.84       80.78      3.90 o 
   4   4   5     1226.72     1228.35     36.30 o 
   5   4   5       15.10       21.52      2.72 o 
   6   4   5      126.46      137.56      5.38 o 
   7   4   5       17.00       14.98      3.82 o 
   8   4   5       25.00       31.00      4.67 o 
 -11   5   5        6.18        6.30      6.18 o 
 -10   5   5       26.41       46.77      5.85 o 
  -9   5   5      123.93      114.73      6.41 o 
  -8   5   5      116.31       99.67      5.66 o 
  -7   5   5      165.75      182.75     12.10 o 
  -6   5   5        0.54        1.09      2.69 o 
  -5   5   5        3.99        0.77      2.06 o 
  -4   5   5       31.06       26.75      2.27 o 
  -3   5   5       15.52       14.34      1.86 o 
  -2   5   5      221.95      245.36     10.35 o 
  -1   5   5       66.50       77.21      7.18 o 
   0   5   5      826.52      845.51     21.68 o 
   1   5   5      267.24      257.44      7.71 o 
   2   5   5      344.82      306.82      9.93 o 
   3   5   5      251.36      266.93      9.12 o 
   4   5   5      399.42      388.37     18.60 o 
   5   5   5       58.05       60.57      4.38 o 
   6   5   5        0.12        2.45      3.98 o 
   7   5   5       50.67       44.39      7.32 o 
 -11   6   5       13.66       11.00      6.22 o 
 -10   6   5        0.00       -3.59      5.33 o 
  -9   6   5        2.68       -0.45      3.90 o 
  -8   6   5        6.96        4.32      3.42 o 
  -7   6   5      412.19      425.40     14.56 o 
  -6   6   5        6.47        3.04      3.02 o 
  -5   6   5        8.42       10.59      2.37 o 
  -4   6   5      286.46      311.94     10.52 o 
  -3   6   5       33.75       37.72      2.49 o 
  -2   6   5       37.58       48.10      2.94 o 
  -1   6   5      161.52      163.28      5.89 o 
   0   6   5      288.55      293.16      8.17 o 
   1   6   5       33.36       37.61      4.51 o 
   2   6   5      210.20      176.32      9.77 o 
   3   6   5      344.92      349.55     11.56 o 
   4   6   5      105.26      128.79      6.08 o 
   5   6   5      100.62      113.50      6.02 o 
   6   6   5       22.71       20.31      5.61 o 
   7   6   5       42.89       56.76     13.67 o 
 -10   7   5        3.45        2.12      4.89 o 
  -9   7   5      190.76      209.50      7.79 o 
  -8   7   5       84.17       89.58      6.02 o 
  -7   7   5       92.93       97.37      8.00 o 
  -6   7   5       11.10        2.04      3.27 o 
  -5   7   5       29.48       30.45      8.06 o 
  -4   7   5      621.97      599.80     18.38 o 
  -3   7   5      329.25      338.81     11.02 o 
  -2   7   5        0.96        1.25      2.21 o 
  -1   7   5       51.44       44.40      2.96 o 
   0   7   5        4.18        6.42      1.90 o 
   1   7   5        1.01       -0.86      2.29 o 
   2   7   5      314.73      301.22     10.12 o 
   3   7   5       87.24       79.45      4.64 o 
   4   7   5      101.08       98.80      5.43 o 
   5   7   5       11.43       13.31      4.17 o 
   6   7   5       15.73       23.16      9.39 o 
 -10   8   5       30.43       32.84      6.33 o 
  -9   8   5       66.60       59.93      5.98 o 
  -8   8   5       21.96       32.46     12.62 o 
  -7   8   5      233.92      224.55      9.02 o 
  -6   8   5      318.57      366.36     12.82 o 
  -5   8   5      431.64      437.29     27.07 o 
  -4   8   5      303.65      284.57      8.75 o 
  -3   8   5      547.50      565.96     17.59 o 
  -2   8   5       64.63       58.54      3.65 o 
  -1   8   5      363.13      386.18     16.78 o 
   0   8   5       17.87       15.06      2.33 o 
   1   8   5        0.11       -1.23      2.27 o 
   2   8   5       15.61       15.37      3.14 o 
   3   8   5       67.75       58.39     11.15 o 
   4   8   5       46.89       35.32      5.92 o 
   5   8   5        3.65        0.06      4.82 o 
 -10   9   5        0.91       -0.30      5.92 o 
  -9   9   5        0.04        1.92      6.51 o 
  -8   9   5       65.01       61.28      7.32 o 
  -7   9   5        6.10        3.24      5.20 o 
  -6   9   5      267.83      289.69     13.57 o 
  -5   9   5      143.92      136.63     18.93 o 
  -4   9   5       24.51       28.25      6.06 o 
  -3   9   5      140.24      148.96      7.98 o 
  -2   9   5      159.49      133.69      7.32 o 
  -1   9   5       10.81        3.70      3.95 o 
   0   9   5       19.84       20.07      4.23 o 
   1   9   5        3.01       -0.77      4.39 o 
   2   9   5      128.47      124.89      7.87 o 
   3   9   5      101.72      121.29     13.87 o 
   4   9   5       24.18       18.00      6.94 o 
  -9  10   5       28.28       41.87      7.89 o 
  -8  10   5        1.30        0.23      6.36 o 
  -7  10   5        1.61        4.01      6.34 o 
  -6  10   5        9.09       -1.56      5.43 o 
  -5  10   5      126.04      112.30      6.25 o 
  -4  10   5       18.86       12.54      4.77 o 
  -3  10   5        0.01       -4.41      4.41 o 
  -2  10   5        5.91        5.72      4.49 o 
  -1  10   5      133.21      131.66      7.80 o 
   0  10   5      121.53       94.70      6.85 o 
   1  10   5       35.92       38.85      5.51 o 
   2  10   5       27.26       19.20      5.69 o 
   3  10   5       12.23        4.76      5.79 o 
  -8  11   5        5.84        1.47      6.92 o 
  -7  11   5        2.17       -6.68     11.04 o 
  -6  11   5       24.65       26.56      7.79 o 
  -5  11   5      264.21      297.29     11.75 o 
  -4  11   5        0.29       -2.57      5.20 o 
  -3  11   5       39.39       43.31      7.45 o 
  -2  11   5       37.33       32.78      5.61 o 
  -1  11   5        2.33        3.39      5.28 o 
   0  11   5        3.24       -0.77      5.00 o 
   1  11   5        2.27        0.23      5.68 o 
   2  11   5       72.46       74.08      7.45 o 
  -7  12   5       23.42       16.23      7.78 o 
  -6  12   5      174.23      201.57     16.29 o 
  -5  12   5        0.19       -1.80      8.67 o 
  -4  12   5       14.11        5.01      6.37 o 
  -3  12   5       11.19       10.21      6.14 o 
  -2  12   5       42.04       37.36      6.51 o 
  -1  12   5       21.91       34.53     13.49 o 
   0  12   5       17.05       12.94      6.20 o 
  -1 -12   6       30.18       26.95     12.82 o 
   0 -12   6        4.34        0.17     10.85 o 
   1 -12   6       46.43       36.91     11.89 o 
   2 -12   6       51.97       53.30     12.21 o 
   3 -12   6        0.46       -7.37      9.22 o 
   4 -12   6       16.49       12.14      7.76 o 
   5 -12   6       26.64       14.49     11.25 o 
   6 -12   6       45.95       40.41     12.89 o 
  -2 -11   6       12.50       13.16     11.09 o 
  -1 -11   6       98.85      125.42     14.00 o 
   0 -11   6       29.02       17.28     10.27 o 
   1 -11   6       14.74        6.67      9.61 o 
   2 -11   6        3.20        2.41      8.83 o 
   3 -11   6        0.02       -4.10      5.99 o 
   4 -11   6        4.35        6.06      8.26 o 
   5 -11   6      140.05      158.22     20.41 o 
   6 -11   6      170.29      199.02     18.59 o 
   7 -11   6       23.72       14.17      7.43 o 
  -4 -10   6        5.67        0.75     11.36 o 
  -3 -10   6        2.83        9.49     10.03 o 
  -2 -10   6      145.27      135.79     14.37 o 
  -1 -10   6       56.14       62.32     10.23 o 
   0 -10   6       34.14       34.64      9.21 o 
   1 -10   6      128.43      110.63     12.04 o 
   2 -10   6      176.27      200.58     11.25 o 
   3 -10   6      135.87      125.92     10.87 o 
   4 -10   6        9.13        4.13      5.76 o 
   5 -10   6       40.86       22.93      6.60 o 
   6 -10   6       30.73       25.22      6.43 o 
   7 -10   6      102.58      101.81      8.78 o 
   8 -10   6       77.63       84.36      8.38 o 
  -5  -9   6        0.01        3.16     11.70 o 
  -4  -9   6        3.02       -2.15      9.36 o 
  -3  -9   6        7.04       12.07      9.01 o 
  -2  -9   6       54.69       67.34     10.19 o 
  -1  -9   6       58.87       68.87     10.20 o 
   0  -9   6      390.80      368.59     23.38 o 
   1  -9   6       51.42       41.62      8.50 o 
   2  -9   6       49.56       50.45      6.00 o 
   3  -9   6      375.73      342.94     15.69 o 
   4  -9   6       23.70       12.32      5.79 o 
   5  -9   6       42.21       48.44      6.31 o 
   6  -9   6      258.08      274.76     10.42 o 
   7  -9   6        1.68       -1.33      4.67 o 
   8  -9   6       13.61       11.49      5.45 o 
   9  -9   6       14.69       18.90      6.20 o 
  -6  -8   6       67.50       55.00     12.04 o 
  -5  -8   6      168.48      160.49     14.85 o 
  -4  -8   6      100.53       96.28     12.07 o 
  -3  -8   6      508.89      523.86     31.34 o 
  -2  -8   6        3.12        0.23      6.98 o 
  -1  -8   6      117.85      102.06     10.29 o 
   0  -8   6       85.72       96.75      9.92 o 
   1  -8   6        2.29       -1.42      4.31 o 
   2  -8   6      128.79      130.79      7.87 o 
   3  -8   6      211.34      261.86     12.53 o 
   4  -8   6       46.46       28.30      5.17 o 
   5  -8   6      403.49      435.05     16.73 o 
   6  -8   6       15.15       13.50      4.22 o 
   7  -8   6        0.05        0.30      4.35 o 
   8  -8   6        1.58        0.51      5.03 o 
   9  -8   6        0.16       -1.49      5.56 o 
  -6  -7   6        0.12       -5.26      9.93 o 
  -5  -7   6      136.54      117.86     12.64 o 
  -4  -7   6       42.91       33.38      8.39 o 
  -3  -7   6       93.64       81.90      9.39 o 
  -2  -7   6        7.01        7.99      6.29 o 
  -1  -7   6      106.42      119.44     10.29 o 
   0  -7   6       50.53       41.27      6.96 o 
   1  -7   6       60.13       65.68      7.03 o 
   2  -7   6       58.34       66.43      5.34 o 
   3  -7   6        8.23        8.14      2.79 o 
   4  -7   6       33.38       45.65      3.27 o 
   5  -7   6       18.02       11.71      3.75 o 
   6  -7   6        0.89       -0.76      3.71 o 
   7  -7   6       38.29       37.88      4.57 o 
   8  -7   6       39.76       40.45      5.23 o 
   9  -7   6        3.32        8.01      5.41 o 
  -7  -6   6       19.75       26.24     12.34 o 
  -6  -6   6       29.83       41.29      9.32 o 
  -5  -6   6       54.44       54.79      6.42 o 
  -4  -6   6        2.33        1.92      4.79 o 
  -3  -6   6      108.11      113.39      7.09 o 
  -2  -6   6      382.32      370.01     25.61 o 
  -1  -6   6      523.38      515.48     19.95 o 
   0  -6   6      106.85       99.23     12.89 o 
   1  -6   6       40.92       40.84      3.06 o 
   2  -6   6       34.28       37.83      2.87 o 
   3  -6   6       23.98       30.58      2.15 o 
   4  -6   6      405.41      403.78      9.11 o 
   5  -6   6       57.24       51.38      2.89 o 
   6  -6   6       72.70       68.58      3.45 o 
   7  -6   6        0.88        2.45      3.20 o 
   8  -6   6      143.17      116.41      6.70 o 
   9  -6   6        1.14        6.12      4.67 o 
  10  -6   6       56.57       39.71      9.36 o 
  -8  -5   6        0.03       -6.91     11.08 o 
  -7  -5   6      102.61       92.65     12.79 o 
  -6  -5   6        1.16       -5.61      5.61 o 
  -5  -5   6       23.89       18.36      5.06 o 
  -4  -5   6      496.26      518.49     21.09 o 
  -3  -5   6      647.69      640.15     24.59 o 
  -2  -5   6        0.74       -3.11      3.38 o 
  -1  -5   6       27.08       20.86      3.43 o 
   0  -5   6        0.50       -0.53      2.20 o 
   1  -5   6       13.59       15.23      1.70 o 
   2  -5   6      116.63       99.13      3.52 o 
   3  -5   6      319.73      361.37      8.05 o 
   4  -5   6      379.90      404.67      9.99 o 
   5  -5   6      787.38      738.83     19.84 o 
   6  -5   6      416.91      470.33     12.00 o 
   7  -5   6      277.40      230.47      8.33 o 
   8  -5   6        1.17        3.08      3.90 o 
   9  -5   6       75.92       88.67      6.08 o 
  10  -5   6        6.92        5.15      5.31 o 
  -9  -4   6        0.14       -5.26     12.25 o 
  -8  -4   6       13.10       31.10     12.01 o 
  -7  -4   6      189.50      171.10     15.03 o 
  -6  -4   6        7.24        3.28      4.91 o 
  -5  -4   6      212.32      201.13      9.72 o 
  -4  -4   6       23.78       16.53      4.08 o 
  -3  -4   6       68.92       97.64      5.86 o 
  -2  -4   6      157.87      159.99     14.19 o 
  -1  -4   6      148.64      165.08      7.47 o 
   0  -4   6      861.58      918.73     25.41 o 
   1  -4   6       36.45       21.90      1.81 o 
   2  -4   6      926.26      953.60     19.82 o 
   3  -4   6       82.91       82.87      4.93 o 
   4  -4   6       44.58       36.52      2.79 o 
   5  -4   6      194.61      149.90      6.68 o 
   6  -4   6      361.09      427.62     11.78 o 
   7  -4   6      143.33      121.00      5.55 o 
   8  -4   6      177.97      202.80     14.81 o 
   9  -4   6       41.43       38.36      5.20 o 
  10  -4   6        0.23        4.19      5.34 o 
  -9  -3   6       65.26       61.66     13.93 o 
  -8  -3   6        0.58       -2.14     10.30 o 
  -7  -3   6       41.39       54.10      9.61 o 
  -6  -3   6       57.71       57.28     11.45 o 
  -5  -3   6       98.13      110.11      6.77 o 
  -4  -3   6        2.59        2.35      3.44 o 
  -3  -3   6     1053.37     1085.85     40.17 o 
  -2  -3   6       79.03       71.07      4.34 o 
  -1  -3   6      568.33      610.94     17.93 o 
   0  -3   6      525.51      492.86     11.40 o 
   1  -3   6      776.85      789.31     16.47 o 
   2  -3   6      207.24      236.82      6.49 o 
   3  -3   6      107.95      115.90      4.69 o 
   4  -3   6       29.05       44.09      2.13 o 
   5  -3   6       44.74       29.20      2.27 o 
   6  -3   6        0.43       -0.26      2.31 o 
   7  -3   6        1.43        0.06      3.21 o 
   8  -3   6        1.10        0.07      3.78 o 
   9  -3   6        5.38        7.59      4.47 o 
  10  -3   6       76.62       81.92      6.59 o 
  -9  -2   6       42.85       56.43     12.13 o 
  -8  -2   6       72.61       68.16     11.62 o 
  -7  -2   6        8.70        0.82      7.71 o 
  -6  -2   6      286.85      275.38     20.28 o 
  -5  -2   6       57.57       59.53      3.73 o 
  -4  -2   6       82.85       89.49      4.08 o 
  -3  -2   6      237.42      222.77      7.49 o 
  -2  -2   6       34.15       40.72      2.40 o 
  -1  -2   6      110.16       89.25      3.46 o 
   0  -2   6      134.41      137.22      3.60 o 
   1  -2   6     1047.15     1009.60     19.31 o 
   2  -2   6       18.85       24.85      1.25 o 
   3  -2   6      219.67      179.79      4.69 o 
   4  -2   6       36.97       28.12      1.93 o 
   5  -2   6       12.29       16.40      2.17 o 
   6  -2   6       38.71       36.97      2.88 o 
   7  -2   6       68.85       58.07      4.21 o 
   8  -2   6      214.55      226.89     11.72 o 
   9  -2   6       11.19        9.15      4.49 o 
  10  -2   6       11.28       16.65      6.77 o 
 -10  -1   6        9.94       15.22     13.22 o 
  -9  -1   6      184.02      179.47     16.59 o 
  -8  -1   6      210.64      221.02     16.89 o 
  -7  -1   6      100.12      114.70     16.71 o 
  -6  -1   6      466.28      398.43     13.05 o 
  -5  -1   6       18.20       17.18      2.77 o 
  -4  -1   6       55.20       49.04      3.01 o 
  -3  -1   6      394.48      420.16     12.97 o 
  -2  -1   6        8.65       14.45      1.83 o 
  -1  -1   6       60.61       68.40      6.40 o 
   0  -1   6     1106.07     1134.06     29.53 o 
   1  -1   6      617.31      578.39     12.32 o 
   2  -1   6      372.86      420.76      8.23 o 
   3  -1   6      632.71      571.01     12.02 o 
   4  -1   6      116.44      113.91      3.82 o 
   5  -1   6       14.06       14.83      2.19 o 
   6  -1   6       92.26      112.23      4.35 o 
   7  -1   6       96.66       97.16      5.57 o 
   8  -1   6       46.05       52.73      5.83 o 
   9  -1   6        5.83       10.62      5.68 o 
 -10   0   6        5.49       -8.47     11.09 o 
  -9   0   6       28.73       29.22      6.58 o 
  -8   0   6        3.39        0.71      5.17 o 
  -7   0   6      384.84      375.73     22.26 o 
  -6   0   6      205.81      189.70      6.44 o 
  -5   0   6     1098.01     1066.31     26.71 o 
  -4   0   6       74.79       70.56      3.54 o 
  -3   0   6       25.71       26.09      1.55 o 
  -2   0   6      869.78      894.13     26.39 o 
  -1   0   6       43.41       46.97      6.08 o 
   0   0   6       33.45       20.08      2.60 o 
   1   0   6        0.84       -0.56      1.10 o 
   2   0   6      177.11      168.91      4.90 o 
   3   0   6      222.01      227.40      6.44 o 
   4   0   6      292.31      274.39      7.65 o 
   5   0   6      482.44      498.64     13.29 o 
   6   0   6      477.66      489.59     16.08 o 
   7   0   6        0.03       -1.07      3.90 o 
   8   0   6       56.55       47.40      4.33 o 
   9   0   6       41.22       39.80      4.94 o 
 -10   1   6        6.35       15.55      7.12 o 
  -9   1   6        5.69        0.81      5.88 o 
  -8   1   6       10.77       21.93      5.58 o 
  -7   1   6      159.22      171.72     20.09 o 
  -6   1   6      285.18      286.92     11.08 o 
  -5   1   6       63.48       62.47      2.82 o 
  -4   1   6      181.16      190.96      5.58 o 
  -3   1   6      718.99      686.19     20.54 o 
  -2   1   6      452.50      438.87     11.67 o 
  -1   1   6      159.02      171.28      5.05 o 
   0   1   6        0.04       -0.08      1.35 o 
   1   1   6       67.98       64.48      2.44 o 
   2   1   6       79.23       72.09      2.64 o 
   3   1   6      732.15      752.48     19.36 o 
   4   1   6        3.34        1.27      1.64 o 
   5   1   6      151.95      139.18      5.32 o 
   6   1   6      486.43      480.28     13.19 o 
   7   1   6        0.43        1.57      3.11 o 
   8   1   6        3.18        4.86      3.76 o 
   9   1   6       62.75       54.49      5.27 o 
 -10   2   6       25.85       28.33      7.49 o 
  -9   2   6       47.33       27.51      6.33 o 
  -8   2   6        0.03        0.74      5.18 o 
  -7   2   6      346.58      340.30     14.97 o 
  -6   2   6       48.83       42.08      2.41 o 
  -5   2   6        1.46        0.41      1.64 o 
  -4   2   6       31.93       22.46      2.01 o 
  -3   2   6       25.65       30.94      1.90 o 
  -2   2   6       21.73       18.95      2.17 o 
  -1   2   6      916.16      907.28     26.79 o 
   0   2   6     1282.81     1251.93     31.71 o 
   1   2   6       41.62       38.44      2.54 o 
   2   2   6       98.72       99.26      3.96 o 
   3   2   6       23.61       17.13      1.88 o 
   4   2   6      364.03      369.89     10.16 o 
   5   2   6      201.52      216.91      8.83 o 
   6   2   6      126.07      124.63      4.82 o 
   7   2   6       33.51       38.08      3.85 o 
   8   2   6       20.12       18.35      4.10 o 
   9   2   6       17.75       25.64      5.07 o 
 -11   3   6        5.21       11.24      8.41 o 
 -10   3   6       66.63       61.81      7.99 o 
  -9   3   6       24.42       31.77      6.38 o 
  -8   3   6       32.93       25.45      4.04 o 
  -7   3   6      192.28      185.63      7.11 o 
  -6   3   6        1.65        0.67      2.21 o 
  -5   3   6       32.85       46.53      3.13 o 
  -4   3   6       43.29       29.20      2.15 o 
  -3   3   6      215.72      218.56      6.49 o 
  -2   3   6      483.89      455.16     13.91 o 
  -1   3   6       86.65       82.10      4.18 o 
   0   3   6       74.33       66.12      3.70 o 
   1   3   6        4.71        4.59      1.47 o 
   2   3   6      156.71      127.15      5.92 o 
   3   3   6     1676.85     1673.86     61.16 o 
   4   3   6      213.01      202.35      6.34 o 
   5   3   6        1.84        2.17      2.32 o 
   6   3   6        2.01        0.43      2.73 o 
   7   3   6       24.16       28.93      4.05 o 
   8   3   6        1.92        2.71      4.04 o 
 -11   4   6       13.80       12.78      8.08 o 
 -10   4   6        0.75        3.26      6.78 o 
  -9   4   6        2.23        3.65      4.44 o 
  -8   4   6        0.60       -1.83      3.86 o 
  -7   4   6      136.82      144.33      6.19 o 
  -6   4   6      216.64      233.52      8.38 o 
  -5   4   6      236.63      206.03      8.23 o 
  -4   4   6       90.77      114.97      8.46 o 
  -3   4   6       13.06       12.66      1.76 o 
  -2   4   6      390.45      436.61     13.41 o 
  -1   4   6      300.13      300.43      9.56 o 
   0   4   6      197.72      179.37      5.38 o 
   1   4   6        9.61       10.91      1.73 o 
   2   4   6      158.88      149.73      5.65 o 
   3   4   6      247.51      217.13      7.71 o 
   4   4   6      610.33      635.88     19.64 o 
   5   4   6       68.81       70.50      4.94 o 
   6   4   6       33.26       27.20      3.46 o 
   7   4   6       32.07       28.33      4.33 o 
   8   4   6       44.72       47.40      5.44 o 
 -11   5   6        0.02        3.02      8.02 o 
 -10   5   6      117.61      105.74      9.15 o 
  -9   5   6      216.76      235.90     15.16 o 
  -8   5   6       10.44       14.74      4.45 o 
  -7   5   6       66.23       47.85      4.32 o 
  -6   5   6        0.33        1.42      2.99 o 
  -5   5   6      164.04      159.22      5.43 o 
  -4   5   6       33.72       30.09      5.25 o 
  -3   5   6      238.88      284.68      8.35 o 
  -2   5   6      110.13      113.13      4.55 o 
  -1   5   6      207.24      205.27      6.99 o 
   0   5   6       34.65       41.10      4.20 o 
   1   5   6        8.08       12.16      1.84 o 
   2   5   6       53.85       54.72      4.91 o 
   3   5   6      130.18      127.55      6.97 o 
   4   5   6      193.99      181.53      7.17 o 
   5   5   6        0.30        3.73      3.43 o 
   6   5   6       37.58       34.61      4.60 o 
   7   5   6       34.08       30.03      5.88 o 
 -10   6   6       12.03        4.23      5.51 o 
  -9   6   6        0.01       -0.13      4.20 o 
  -8   6   6        0.24        3.45      3.50 o 
  -7   6   6       77.20       95.23      5.65 o 
  -6   6   6        1.77       -0.80      3.04 o 
  -5   6   6      241.07      228.83      7.26 o 
  -4   6   6      635.31      667.59     20.30 o 
  -3   6   6       26.89       38.16      2.61 o 
  -2   6   6       17.69       12.70      2.46 o 
  -1   6   6       89.07       93.96      4.33 o 
   0   6   6      153.18      152.54      4.92 o 
   1   6   6      147.68      139.50      4.69 o 
   2   6   6      215.16      217.83     14.43 o 
   3   6   6       92.55       86.68      4.57 o 
   4   6   6        0.79        3.01      3.18 o 
   5   6   6        7.04        8.74      4.12 o 
   6   6   6       63.96       66.70      5.65 o 
 -10   7   6        3.14       10.33      5.98 o 
  -9   7   6       94.41       78.10      6.21 o 
  -8   7   6       84.44       95.45      7.73 o 
  -7   7   6        2.64        6.34      3.96 o 
  -6   7   6       71.64       66.60      4.62 o 
  -5   7   6       63.98       74.74      3.81 o 
  -4   7   6      102.88      115.39      4.65 o 
  -3   7   6      147.03      163.81      7.69 o 
  -2   7   6      190.48      182.17      6.79 o 
  -1   7   6        2.81        0.07      2.36 o 
   0   7   6      136.74      129.16      5.75 o 
   1   7   6      105.83      110.53      4.17 o 
   2   7   6       35.96       25.58      3.37 o 
   3   7   6      251.11      255.84      9.29 o 
   4   7   6       42.28       40.80      6.02 o 
   5   7   6        1.51        5.05      4.46 o 
   6   7   6       63.87       69.43      6.25 o 
 -10   8   6       42.14       56.34      7.97 o 
  -9   8   6       94.54       93.01     11.66 o 
  -8   8   6       66.80       74.23      7.28 o 
  -7   8   6        1.79        2.64      4.00 o 
  -6   8   6       50.83       61.97      4.78 o 
  -5   8   6      134.41      132.58      9.02 o 
  -4   8   6       20.97       22.57      2.98 o 
  -3   8   6      140.26      147.42      7.15 o 
  -2   8   6        1.37        0.04      2.58 o 
  -1   8   6      402.83      386.30     23.11 o 
   0   8   6      135.47      135.95      4.81 o 
   1   8   6       72.51       71.01      5.23 o 
   2   8   6       18.94       18.72      2.86 o 
   3   8   6       41.88       35.79      5.27 o 
   4   8   6        4.26       11.72      4.13 o 
   5   8   6       30.74       27.74      8.53 o 
  -9   9   6        3.13        5.65      9.10 o 
  -8   9   6        2.03        3.54      8.63 o 
  -7   9   6       13.12        9.73      7.89 o 
  -6   9   6       58.21       46.00     38.71 o 
  -5   9   6        0.36       -3.62      3.62 o 
  -4   9   6       87.44       91.58      6.60 o 
  -3   9   6       69.90       77.01     11.29 o 
  -2   9   6        4.13        5.93      4.10 o 
  -1   9   6        9.12        4.73      4.15 o 
   0   9   6       45.27       39.98      6.17 o 
   1   9   6       37.90       36.22      5.27 o 
   2   9   6        8.99        4.46      7.42 o 
   3   9   6        0.69       -0.43      8.41 o 
   4   9   6       51.03       42.90      7.18 o 
  -9  10   6       61.60       56.99     11.40 o 
  -8  10   6        2.38       -0.81      8.90 o 
  -7  10   6       73.59       66.10     10.75 o 
  -6  10   6        0.44        3.95      7.40 o 
  -5  10   6        3.60        0.27      4.38 o 
  -4  10   6        3.69        3.29      4.76 o 
  -3  10   6       12.65        9.70      4.84 o 
  -2  10   6       12.40       10.05      4.97 o 
  -1  10   6        2.40        3.93      4.58 o 
   0  10   6       25.16       24.27      5.18 o 
   1  10   6       57.42       66.33      9.13 o 
   2  10   6       72.19       59.43      7.12 o 
   3  10   6        4.52      -12.60     13.73 o 
  -8  11   6        1.55        3.70     10.65 o 
  -7  11   6        2.53        1.76      9.66 o 
  -6  11   6        0.74        1.45      8.60 o 
  -5  11   6        0.45        2.12      5.94 o 
  -4  11   6       23.58       15.71      6.03 o 
  -3  11   6       26.28       32.15      6.18 o 
  -2  11   6       18.97       10.99      5.39 o 
  -1  11   6        0.32        0.39      5.37 o 
   0  11   6        8.58        8.81      5.80 o 
   1  11   6       48.83       45.61      6.85 o 
  -6  12   6       33.23       45.56     10.58 o 
  -5  12   6        0.23        4.42      8.60 o 
  -4  12   6        3.49        1.63      6.51 o 
  -3  12   6       42.35       49.60      7.18 o 
  -2  12   6        1.15        4.89      6.08 o 
  -1  12   6        5.06        2.91      6.25 o 
   0 -12   7       16.07       26.95     11.86 o 
   1 -12   7       14.23       19.89     11.52 o 
   2 -12   7        8.18        3.16     10.85 o 
   3 -12   7        0.45      -12.98     13.66 o 
   4 -12   7       16.98       -1.15     10.02 o 
   5 -12   7       10.64        6.60     11.96 o 
  -2 -11   7        8.74       13.88     11.36 o 
  -1 -11   7      175.45      167.77     15.99 o 
   0 -11   7        0.15        0.84      9.61 o 
   1 -11   7        5.97        9.80     10.34 o 
   2 -11   7       25.57       13.39      9.55 o 
   3 -11   7      136.10      148.94     12.20 o 
   4 -11   7       25.27       12.77      7.15 o 
   5 -11   7       36.87       43.53     13.06 o 
   6 -11   7        2.94       -4.65      7.52 o 
   7 -11   7        2.60       -6.04      7.94 o 
  -3 -10   7       11.81       11.29     10.82 o 
  -2 -10   7       10.26        4.34     10.41 o 
  -1 -10   7       12.20       12.99      9.25 o 
   0 -10   7       86.15       89.98     11.53 o 
   1 -10   7       53.63       41.09      9.52 o 
   2 -10   7      266.32      289.34     14.18 o 
   3 -10   7        2.41        2.07      5.94 o 
   4 -10   7        7.07       10.94      6.51 o 
   5 -10   7      180.56      177.06      8.69 o 
   6 -10   7        0.43        0.92      6.35 o 
   7 -10   7       18.87       16.00      6.93 o 
   8 -10   7        1.05        3.02      7.74 o 
  -5  -9   7        5.71        9.89     11.56 o 
  -4  -9   7       21.47       15.77     11.28 o 
  -3  -9   7       66.27       53.33     10.77 o 
  -2  -9   7        1.26       -3.58      8.19 o 
  -1  -9   7        1.50        2.81      8.03 o 
   0  -9   7      291.68      297.07     20.08 o 
   1  -9   7       38.69       46.71      9.10 o 
   2  -9   7        0.50        3.12      5.38 o 
   3  -9   7       74.16       80.19      7.06 o 
   4  -9   7       58.81       57.19      7.95 o 
   5  -9   7      264.07      279.67     10.82 o 
   6  -9   7      103.30      120.37     11.08 o 
   7  -9   7        6.07        2.34      6.42 o 
   8  -9   7        0.28       -0.35      5.67 o 
  -6  -8   7       67.14      100.94     14.86 o 
  -4  -8   7        1.36       -2.35      8.50 o 
  -3  -8   7       88.13       73.67     10.80 o 
  -2  -8   7      121.87      122.16     11.79 o 
  -1  -8   7      250.62      270.93     18.64 o 
   0  -8   7        7.95       11.15      6.93 o 
   1  -8   7       25.30       29.18      5.07 o 
   2  -8   7       14.15       10.39      4.68 o 
   3  -8   7      807.67      839.05     34.18 o 
   4  -8   7      210.56      214.90      8.58 o 
   5  -8   7       25.08       29.10      4.59 o 
   6  -8   7      194.08      220.41      8.91 o 
   7  -8   7       29.14       15.33      4.96 o 
   8  -8   7      119.18      139.04      7.80 o 
   9  -8   7        4.34        8.48      5.98 o 
  -6  -7   7       45.59       52.57     11.89 o 
  -5  -7   7       26.09       10.54      8.83 o 
  -4  -7   7       48.28       50.05      9.36 o 
  -3  -7   7      651.48      643.80     37.09 o 
  -2  -7   7      382.09      369.51     23.01 o 
  -1  -7   7        3.80        0.09      6.12 o 
   0  -7   7       79.49       89.95      9.31 o 
   1  -7   7       77.07       80.63      8.91 o 
   2  -7   7       14.00       12.59      4.26 o 
   3  -7   7       83.83       92.85      8.06 o 
   4  -7   7      262.95      256.66      8.85 o 
   5  -7   7        0.11       -2.20      2.99 o 
   6  -7   7      164.08      161.07     14.01 o 
   7  -7   7       39.85       49.12      7.15 o 
   8  -7   7       12.32       15.23      5.17 o 
   9  -7   7       87.39       76.07      6.88 o 
  -7  -6   7       27.54        4.86     12.27 o 
  -6  -6   7       22.46       20.63      7.04 o 
  -5  -6   7      209.58      233.69     12.00 o 
  -4  -6   7       35.32       32.80      8.77 o 
  -3  -6   7      331.75      310.52     13.69 o 
  -2  -6   7       16.18        7.22      4.35 o 
  -1  -6   7      245.82      262.35     11.53 o 
   0  -6   7      603.18      590.09     22.63 o 
   1  -6   7       37.15       40.91      4.92 o 
   2  -6   7       20.67       25.32      3.24 o 
   3  -6   7       29.37       40.66      2.47 o 
   4  -6   7        7.96       18.69      2.96 o 
   5  -6   7       71.24       47.76      3.59 o 
   6  -6   7       35.03       27.56      2.99 o 
   7  -6   7        5.19        7.07      3.45 o 
   8  -6   7       58.74       66.15      4.90 o 
   9  -6   7       12.05        8.90      5.35 o 
  -8  -5   7       12.51        4.19     12.78 o 
  -7  -5   7        0.75        0.67     10.19 o 
  -6  -5   7       14.95        7.35      5.87 o 
  -5  -5   7       93.30       90.95      7.01 o 
  -4  -5   7       86.87       75.64      6.25 o 
  -3  -5   7        1.56        2.51      4.12 o 
  -2  -5   7        1.25       -0.62      3.61 o 
  -1  -5   7      140.02      138.07      6.94 o 
   0  -5   7      154.19      137.62      5.88 o 
   1  -5   7        3.94        6.30      1.94 o 
   2  -5   7       14.33       21.52      1.79 o 
   3  -5   7     2707.28     2614.07     53.74 o 
   4  -5   7     1038.30     1133.32     23.77 o 
   5  -5   7        4.91        5.76      2.21 o 
   6  -5   7       23.09       29.45      2.81 o 
   7  -5   7        8.85        2.29      3.47 o 
   8  -5   7       26.14       19.14      4.35 o 
   9  -5   7       57.96       62.05     11.99 o 
  -8  -4   7        2.95       -0.50     12.08 o 
  -7  -4   7      113.73      132.87     13.90 o 
  -6  -4   7       51.88       53.46      6.47 o 
  -5  -4   7      113.25      103.35     19.08 o 
  -4  -4   7       99.56      105.39      6.80 o 
  -3  -4   7        2.40        4.57      3.56 o 
  -2  -4   7      150.82      143.70      7.16 o 
  -1  -4   7        1.53        3.47      3.00 o 
   0  -4   7      142.56      138.08      5.76 o 
   1  -4   7      596.90      666.17     14.04 o 
   2  -4   7       75.94       60.83      2.09 o 
   3  -4   7       40.68       63.02      2.78 o 
   4  -4   7       37.75       50.85      4.98 o 
   5  -4   7      159.31      152.55      5.11 o 
   6  -4   7      160.80      143.10      4.63 o 
   7  -4   7       23.24       25.98      3.68 o 
   8  -4   7       29.96       17.55      5.75 o 
   9  -4   7       85.95      124.00      7.00 o 
  -9  -3   7      127.78      174.64     17.96 o 
  -8  -3   7       74.09       82.82     13.19 o 
  -7  -3   7       21.99       21.89      9.18 o 
  -6  -3   7       99.07       95.72      7.09 o 
  -5  -3   7      106.44       86.77      7.56 o 
  -4  -3   7      884.48      877.13     40.54 o 
  -3  -3   7      390.06      359.18     14.60 o 
  -2  -3   7       74.62       83.32      4.92 o 
  -1  -3   7        1.13        4.92      1.74 o 
   0  -3   7        0.04        0.17      1.17 o 
   1  -3   7      170.97      211.57      4.86 o 
   2  -3   7      473.27      515.33     10.14 o 
   3  -3   7        0.45        0.29      1.37 o 
   4  -3   7      231.24      229.82      6.07 o 
   5  -3   7      121.93      110.66      4.14 o 
   6  -3   7      284.51      294.31      8.69 o 
   7  -3   7        2.56        2.92      3.45 o 
   8  -3   7       23.74       10.60      4.12 o 
   9  -3   7        6.49        2.72      4.72 o 
  -9  -2   7        0.57        5.04     12.07 o 
  -8  -2   7        7.77        2.82      9.61 o 
  -7  -2   7       47.68       54.54      9.39 o 
  -6  -2   7      438.09      403.93     18.67 o 
  -5  -2   7      793.96      779.97     29.59 o 
  -4  -2   7       58.41       44.72      3.30 o 
  -3  -2   7       53.95       47.15      3.04 o 
  -2  -2   7      108.45      113.11      5.67 o 
  -1  -2   7      571.32      565.95     17.09 o 
   0  -2   7      160.31      164.73      7.57 o 
   1  -2   7      580.00      502.23     11.73 o 
   2  -2   7       91.68       83.31      2.24 o 
   3  -2   7      135.08      149.17      3.78 o 
   4  -2   7      201.08      190.11      7.20 o 
   5  -2   7        8.67        6.54      2.17 o 
   6  -2   7        3.41        0.90      2.49 o 
   7  -2   7        0.92        1.24      3.38 o 
   8  -2   7       68.66       70.66      6.05 o 
   9  -2   7       29.79       42.06      6.29 o 
 -10  -1   7        1.36       -0.81     12.54 o 
  -9  -1   7       26.11       31.93     10.94 o 
  -8  -1   7        7.91       11.19      9.21 o 
  -7  -1   7       15.64       18.96      8.53 o 
  -6  -1   7        0.58        3.61      3.13 o 
  -5  -1   7       34.07       33.52      3.32 o 
  -4  -1   7      262.85      226.74      7.96 o 
  -3  -1   7      533.73      516.64     15.87 o 
  -2  -1   7      553.03      578.82     17.52 o 
  -1  -1   7      463.24      487.24     31.72 o 
   0  -1   7      371.54      352.96      9.56 o 
   1  -1   7      415.22      424.65     10.23 o 
   2  -1   7      141.93      120.46      3.89 o 
   3  -1   7       97.82       96.59      3.11 o 
   4  -1   7       64.12       55.17      2.64 o 
   5  -1   7       12.53       16.93      2.02 o 
   6  -1   7      229.36      225.84     14.90 o 
   7  -1   7       87.47       90.73      6.24 o 
   8  -1   7       18.48       28.76      4.17 o 
   9  -1   7      103.12      113.91      6.47 o 
 -10   0   7        1.15       12.18     12.88 o 
  -9   0   7      128.61      112.32     12.85 o 
  -8   0   7        1.16       -0.15      5.58 o 
  -7   0   7       32.09       31.89      5.24 o 
  -6   0   7      184.25      163.20      6.59 o 
  -5   0   7       82.49       74.36      4.04 o 
  -4   0   7        7.63        8.38      2.38 o 
  -3   0   7      214.36      234.52      9.04 o 
  -2   0   7       53.33       64.46      3.14 o 
  -1   0   7     1001.60      994.97     40.77 o 
   0   0   7     1469.73     1448.91     33.67 o 
   1   0   7      348.66      338.00      8.24 o 
   2   0   7       28.99       30.67      1.74 o 
   3   0   7        4.05        1.80      1.58 o 
   4   0   7      106.25      109.11      4.07 o 
   5   0   7      888.26      841.15     22.85 o 
   6   0   7      262.31      230.81      7.15 o 
   7   0   7      118.98      130.60      5.98 o 
   8   0   7      117.50      116.29     13.11 o 
   9   0   7       19.46       23.07      6.09 o 
 -10   1   7       37.98       32.50     11.56 o 
  -9   1   7      242.90      225.19     11.59 o 
  -8   1   7       97.19       89.13      7.18 o 
  -7   1   7       20.90       17.63      6.44 o 
  -6   1   7      145.78      182.33      7.01 o 
  -5   1   7        3.42        0.95      2.02 o 
  -4   1   7       27.01       32.76      2.19 o 
  -3   1   7       93.93       84.23      3.23 o 
  -2   1   7       13.30        7.68      1.60 o 
  -1   1   7      119.15      136.13      4.41 o 
   0   1   7      170.99      183.59      8.01 o 
   1   1   7      217.21      221.26      7.57 o 
   2   1   7      159.71      145.39      4.66 o 
   3   1   7      468.26      437.53     11.68 o 
   4   1   7       17.18       18.28      2.12 o 
   5   1   7        5.56        4.34      2.16 o 
   6   1   7        0.01        1.90      2.46 o 
   7   1   7        8.97        6.17      3.51 o 
   8   1   7       77.29       97.82     10.84 o 
   9   1   7       58.59       70.94     12.67 o 
 -10   2   7        0.29        1.44      7.22 o 
  -9   2   7        1.36       -1.19      5.73 o 
  -8   2   7       60.08       55.90      6.33 o 
  -7   2   7      178.60      177.68     20.23 o 
  -6   2   7      125.34      119.69      3.99 o 
  -5   2   7        0.09       -1.46      1.83 o 
  -4   2   7       18.46       16.49      2.58 o 
  -3   2   7      620.16      669.16     16.34 o 
  -2   2   7       97.42      111.79      6.47 o 
  -1   2   7        1.90        3.34      1.76 o 
   0   2   7      931.40      878.97     22.40 o 
   1   2   7     1226.38     1119.92     28.41 o 
   2   2   7       86.51       87.39      3.31 o 
   3   2   7        0.36       -0.76      1.84 o 
   4   2   7        8.30        7.88      2.09 o 
   5   2   7      166.41      164.59      5.58 o 
   6   2   7      185.27      183.87      6.30 o 
   7   2   7        0.59        0.40      3.49 o 
   8   2   7        5.52        2.17      4.21 o 
 -10   3   7        1.01       -5.86      6.68 o 
  -9   3   7       16.07        5.09      6.02 o 
  -8   3   7        9.70        1.57      5.26 o 
  -7   3   7      120.73      102.63      5.26 o 
  -6   3   7        2.92        1.08      2.42 o 
  -5   3   7       19.58       23.06      2.95 o 
  -4   3   7        0.46        0.72      1.89 o 
  -3   3   7     1375.86     1462.55     46.65 o 
  -2   3   7      191.92      205.44     12.18 o 
  -1   3   7       33.81       40.52      3.50 o 
   0   3   7      326.21      329.86      9.03 o 
   1   3   7       15.45       10.86      2.22 o 
   2   3   7       28.71       25.26      2.16 o 
   3   3   7      346.12      341.42     12.77 o 
   4   3   7      143.31      132.99      5.58 o 
   5   3   7        9.64       10.45      2.58 o 
   6   3   7        4.23        6.94      2.93 o 
   7   3   7       13.25       19.87      4.13 o 
   8   3   7        3.31        5.22      4.34 o 
 -10   4   7        5.09        4.24      7.48 o 
  -9   4   7        4.44       -1.21      6.10 o 
  -8   4   7       31.91       28.02      6.26 o 
  -7   4   7      200.30      199.08      7.62 o 
  -6   4   7      190.03      188.20      6.89 o 
  -5   4   7      369.51      379.12     10.97 o 
  -4   4   7       41.77       42.57      2.80 o 
  -3   4   7       11.39       10.89      1.92 o 
  -2   4   7      105.06       99.36      4.72 o 
  -1   4   7        1.52        4.59      2.01 o 
   0   4   7       32.53       30.82      2.26 o 
   1   4   7      167.15      168.21      5.73 o 
   2   4   7      733.39      689.88     18.09 o 
   3   4   7       77.81       74.49      7.31 o 
   4   4   7       60.90       61.09      4.04 o 
   5   4   7        2.57        6.41      3.59 o 
   6   4   7       61.43       63.97      5.15 o 
   7   4   7      130.78      180.28     13.92 o 
 -10   5   7       76.92       46.28     10.10 o 
  -9   5   7      132.36      159.03      9.91 o 
  -8   5   7       15.20       10.90      4.25 o 
  -7   5   7       22.21       25.65      5.18 o 
  -6   5   7      177.54      181.57      9.00 o 
  -5   5   7       97.85      105.59      4.26 o 
  -4   5   7        9.20        9.81      2.21 o 
  -3   5   7      218.96      228.97      7.97 o 
  -2   5   7      127.12      131.29      6.09 o 
  -1   5   7        0.05        3.16      3.19 o 
   0   5   7      185.74      190.96      5.82 o 
   1   5   7        2.64        3.64      1.91 o 
   2   5   7      125.22      120.00      4.41 o 
   3   5   7       12.98       11.34      2.87 o 
   4   5   7      378.11      355.14     12.11 o 
   5   5   7        2.93        0.58      3.81 o 
   6   5   7       35.59       36.10      4.88 o 
   7   5   7        6.60        4.02      5.75 o 
 -10   6   7       30.54       15.52      7.35 o 
  -9   6   7       48.31       45.56     10.90 o 
  -8   6   7        2.33        6.74      4.45 o 
  -7   6   7       40.13       48.99      7.66 o 
  -6   6   7       38.28       59.40      6.74 o 
  -5   6   7      207.94      207.23      7.73 o 
  -4   6   7        3.31        3.58      2.39 o 
  -3   6   7       32.79       27.71      3.03 o 
  -2   6   7       45.51       47.58      3.36 o 
  -1   6   7      769.39      740.23     26.71 o 
   0   6   7       11.35       11.36      2.01 o 
   1   6   7        0.20        1.35      2.00 o 
   2   6   7       28.45       29.47      2.92 o 
   3   6   7      210.31      196.49      7.76 o 
   4   6   7        7.41       11.17      3.76 o 
   5   6   7        2.71        6.78      4.29 o 
   6   6   7        0.42        2.28      4.90 o 
 -10   7   7        4.06        1.60      7.90 o 
  -9   7   7        6.25        2.62      5.29 o 
  -8   7   7       23.29       31.24      9.08 o 
  -7   7   7        6.45        3.37      6.48 o 
  -6   7   7       85.24       94.67     19.39 o 
  -5   7   7       22.56       20.31      3.45 o 
  -4   7   7      110.17      109.20      4.59 o 
  -3   7   7       30.23       34.98      3.32 o 
  -2   7   7      256.54      239.78      8.79 o 
  -1   7   7       99.50       99.24      5.00 o 
   0   7   7        8.15        3.28      2.22 o 
   1   7   7      111.15      118.34      4.51 o 
   2   7   7      125.66      125.86      5.44 o 
   3   7   7      278.89      298.94     10.71 o 
   4   7   7       14.53       14.55      4.09 o 
   5   7   7        5.60        4.56      4.69 o 
 -10   8   7       12.44       16.33     10.63 o 
  -9   8   7       15.68       13.03      7.02 o 
  -8   8   7       15.12       12.38      6.20 o 
  -7   8   7       18.55       13.53      5.25 o 
  -6   8   7        2.53        1.08      4.83 o 
  -5   8   7        2.79        3.99      3.59 o 
  -4   8   7        1.16        3.60      3.26 o 
  -3   8   7       93.54       93.24      4.86 o 
  -2   8   7        4.18        4.58      2.88 o 
  -1   8   7      141.86      158.43     10.38 o 
   0   8   7      135.53      139.28      6.45 o 
   1   8   7      106.92      120.82      5.12 o 
   2   8   7       74.82       70.09      4.95 o 
   3   8   7       34.16       36.22      3.72 o 
   4   8   7       15.95       14.95      5.64 o 
  -9   9   7      105.64      112.36     13.06 o 
  -8   9   7       46.84       18.63      9.42 o 
  -7   9   7        1.38        0.85      7.85 o 
  -6   9   7       77.45       76.23      9.66 o 
  -5   9   7      206.16      203.30     10.39 o 
  -4   9   7       22.67       10.96      4.78 o 
  -3   9   7       59.41       65.58     10.19 o 
  -2   9   7       35.15       28.90      5.88 o 
  -1   9   7       27.20       20.24      4.82 o 
   0   9   7       14.05       11.08      4.58 o 
   1   9   7       38.23       24.89      5.27 o 
   2   9   7       46.97       49.86      6.63 o 
   3   9   7       38.97       33.88     12.23 o 
  -8  10   7       57.28       43.17     10.85 o 
  -7  10   7       59.67       67.90     10.48 o 
  -6  10   7      127.96      133.99     12.52 o 
  -5  10   7       24.40       21.76     10.27 o 
  -4  10   7        0.02        0.16      5.11 o 
  -3  10   7        5.51        9.35      5.25 o 
  -2  10   7       18.12       18.48     11.67 o 
  -1  10   7        5.57        6.11      5.17 o 
   0  10   7       15.26        7.03      5.20 o 
   1  10   7        1.22        1.56      5.42 o 
   2  10   7        0.18       -5.72      5.72 o 
  -7  11   7       21.83       17.04      9.99 o 
  -6  11   7       28.50       24.69      9.32 o 
  -5  11   7       60.99       73.70     10.68 o 
  -4  11   7       52.12       64.19      7.39 o 
  -3  11   7       20.67       11.94      5.83 o 
  -2  11   7       58.16       73.89      7.14 o 
  -1  11   7        0.05        0.22      5.47 o 
   0  11   7        0.06       -1.20      6.06 o 
  -5  12   7       24.90       22.31      9.31 o 
  -4  12   7       13.49       10.93      6.55 o 
  -3  12   7       10.27        9.61      6.66 o 
  -2  12   7       19.14       12.51      6.61 o 
   2 -12   8        8.15       18.63     13.57 o 
   3 -12   8       69.49       66.37     13.97 o 
  -1 -11   8       87.75      104.44     14.96 o 
   0 -11   8       40.15       45.97     11.80 o 
   1 -11   8       43.55       37.08     10.98 o 
   2 -11   8        0.00       -1.74     10.75 o 
   3 -11   8       99.24       85.97      9.24 o 
   4 -11   8        0.02        1.92      7.69 o 
   5 -11   8       60.38       68.16      9.15 o 
   6 -11   8        8.56        5.63      8.22 o 
  -3 -10   8       29.54       22.41     12.57 o 
  -2 -10   8       48.13       47.42     11.80 o 
  -1 -10   8       49.57       38.36     11.26 o 
   0 -10   8       15.92       12.71      9.48 o 
   1 -10   8        0.44       -5.30      9.35 o 
   2 -10   8       13.92       10.89      7.39 o 
   3 -10   8        1.02       -6.27      6.27 o 
   4 -10   8        2.67        1.12      5.27 o 
   5 -10   8       27.07       16.89      5.83 o 
   6 -10   8        0.04       -3.49      6.68 o 
   7 -10   8       58.11       51.56      8.71 o 
  -4  -9   8        9.18       17.68     11.29 o 
  -3  -9   8      147.10      141.86     14.37 o 
  -2  -9   8        0.22       -1.18      9.65 o 
  -1  -9   8        9.05        4.39      8.29 o 
   0  -9   8       36.90       52.69     10.17 o 
   1  -9   8       65.57       56.92     10.12 o 
   2  -9   8        4.18        2.43      5.69 o 
   3  -9   8       19.23        5.41      5.77 o 
   4  -9   8       65.13       79.45      5.97 o 
   5  -9   8      127.98      123.45      6.96 o 
   6  -9   8       57.89       74.64      7.69 o 
   7  -9   8      171.30      203.30     29.18 o 
   8  -9   8        9.27        7.16      7.79 o 
  -5  -8   8        2.12       -5.96     10.47 o 
  -4  -8   8        0.06       -4.48      9.19 o 
  -3  -8   8       27.86       22.24      8.90 o 
  -2  -8   8       29.78       17.38      8.42 o 
  -1  -8   8      458.58      485.81     29.38 o 
   0  -8   8      127.68      120.21     11.79 o 
   1  -8   8      261.95      251.85     12.50 o 
   2  -8   8       19.29       14.50      5.10 o 
   3  -8   8      126.32      139.69      6.75 o 
   4  -8   8      146.50      135.87     13.13 o 
   5  -8   8       38.21       31.80      8.94 o 
   6  -8   8      132.33      139.88      8.89 o 
   7  -8   8       42.10       49.11      6.97 o 
   8  -8   8       92.97       78.50      6.78 o 
  -6  -7   8        7.84        5.60     11.94 o 
  -5  -7   8        4.50       -2.31      9.78 o 
  -4  -7   8       99.14       81.26     11.35 o 
  -3  -7   8      209.53      238.45     17.10 o 
  -2  -7   8      103.59      123.45     12.27 o 
  -1  -7   8       65.83       48.41      8.20 o 
   0  -7   8       48.56       43.65      8.03 o 
   1  -7   8        3.13       -0.24      4.23 o 
   2  -7   8       84.13       83.00      4.81 o 
   3  -7   8      319.59      349.07     12.17 o 
   4  -7   8       57.50       53.33      5.40 o 
   5  -7   8      159.36      147.28      6.68 o 
   6  -7   8        0.12       -1.16      4.03 o 
   7  -7   8       19.00       11.09      4.69 o 
   8  -7   8        4.83        3.18      5.03 o 
   9  -7   8        8.95       21.00      7.44 o 
  -7  -6   8       72.26       59.46     14.31 o 
  -6  -6   8       82.43       96.53      9.03 o 
  -5  -6   8      330.55      352.84     22.35 o 
  -4  -6   8       51.27       53.06     15.66 o 
  -3  -6   8       36.49       37.05      5.76 o 
  -2  -6   8        6.53        1.97      4.77 o 
  -1  -6   8       84.61       83.32      6.08 o 
   0  -6   8      274.76      291.91     21.87 o 
   1  -6   8      216.69      216.86      8.24 o 
   2  -6   8      102.61      124.74      4.70 o 
   3  -6   8      285.08      279.40      8.52 o 
   4  -6   8       56.40       62.90      3.33 o 
   5  -6   8       20.51       11.69      2.46 o 
   6  -6   8       94.83      121.48      7.58 o 
   7  -6   8        2.45        5.54      3.52 o 
   8  -6   8       41.71       50.92      5.46 o 
   9  -6   8       29.69       25.46      5.91 o 
  -8  -5   8       51.28       47.09     13.32 o 
  -7  -5   8        6.09       13.32     11.83 o 
  -6  -5   8        4.29        5.84      6.68 o 
  -5  -5   8       10.40        5.95      5.80 o 
  -4  -5   8       11.84        6.58      5.05 o 
  -3  -5   8      613.02      625.53     24.45 o 
  -2  -5   8       69.27       60.07      6.91 o 
  -1  -5   8        9.11       13.53      3.79 o 
   0  -5   8        2.94       -1.14      3.40 o 
   1  -5   8       29.01       36.37      2.62 o 
   2  -5   8      598.72      567.26     13.35 o 
   3  -5   8      161.99      181.16      4.68 o 
   4  -5   8      150.46      169.80      6.23 o 
   5  -5   8        6.18        4.81      2.23 o 
   6  -5   8       20.96       13.25      2.81 o 
   7  -5   8        1.25        4.26      3.43 o 
   8  -5   8       10.95        7.37      4.54 o 
   9  -5   8       43.08       46.67      6.07 o 
  -8  -4   8       14.41        6.06     12.78 o 
  -7  -4   8        8.31        2.42     10.94 o 
  -6  -4   8      155.94      146.20      9.13 o 
  -5  -4   8       55.35       48.78      5.84 o 
  -4  -4   8        9.21        7.76      4.50 o 
  -3  -4   8       33.25       30.48      4.56 o 
  -2  -4   8      248.56      236.72     39.46 o 
  -1  -4   8        0.09        1.97      5.61 o 
   0  -4   8        8.00        9.35      2.55 o 
   1  -4   8      530.50      528.33     12.49 o 
   2  -4   8      120.88      129.55      4.39 o 
   3  -4   8      323.68      295.00      6.30 o 
   4  -4   8       10.82       15.12      1.96 o 
   5  -4   8      117.09       85.96      4.30 o 
   6  -4   8      192.83      172.48      6.22 o 
   7  -4   8       36.49       34.34      4.00 o 
   8  -4   8       41.94       32.25      4.82 o 
   9  -4   8        2.93        7.83      5.01 o 
  -9  -3   8       40.15       38.97     14.69 o 
  -8  -3   8       93.31      107.78     14.52 o 
  -7  -3   8       58.97       68.09     10.88 o 
  -6  -3   8        0.64       -2.85      5.17 o 
  -5  -3   8      101.47       91.54      6.53 o 
  -4  -3   8       16.22       11.03      5.89 o 
  -3  -3   8       42.43       41.88     11.86 o 
  -2  -3   8      465.74      452.19     28.34 o 
  -1  -3   8       49.03       51.54      7.08 o 
   0  -3   8        8.53        7.82      1.50 o 
   1  -3   8      709.51      673.04     15.62 o 
   2  -3   8        4.18        0.80      1.24 o 
   3  -3   8     1596.15     1514.51     29.00 o 
   4  -3   8      441.33      499.78     14.52 o 
   5  -3   8       89.41       71.32      6.89 o 
   6  -3   8      131.53      143.67      7.24 o 
   7  -3   8       28.29       25.85      3.94 o 
   8  -3   8        3.28        2.15      4.20 o 
   9  -3   8        1.85        2.03      5.10 o 
  -9  -2   8       75.02      110.93     14.39 o 
  -8  -2   8       50.83       52.42     11.19 o 
  -7  -2   8       77.94       76.02     10.65 o 
  -6  -2   8       94.54       88.43     10.75 o 
  -5  -2   8      352.16      369.61     15.39 o 
  -4  -2   8      127.25      124.01      7.03 o 
  -3  -2   8      132.85      123.61      6.59 o 
  -2  -2   8      135.54      139.99      5.80 o 
  -1  -2   8       40.52       44.88      2.75 o 
   0  -2   8      105.08       88.51      5.22 o 
   1  -2   8      567.78      608.60     16.33 o 
   2  -2   8       10.50        5.23      1.65 o 
   3  -2   8      217.46      233.78      5.12 o 
   4  -2   8        4.01        4.50      1.65 o 
   5  -2   8        2.42        1.19      1.95 o 
   6  -2   8       35.48       36.80      2.75 o 
   7  -2   8       65.63       71.28      4.00 o 
   8  -2   8      179.25      209.99      9.59 o 
   9  -2   8       19.89       29.92      5.13 o 
  -9  -1   8        0.33        8.98     11.87 o 
  -8  -1   8        3.91        4.34      9.27 o 
  -7  -1   8       86.17       72.73     10.51 o 
  -6  -1   8        2.94        1.69      4.33 o 
  -5  -1   8       40.26       32.50      4.41 o 
  -4  -1   8      321.97      307.55     10.32 o 
  -3  -1   8       87.56       83.92      4.65 o 
  -2  -1   8      483.64      492.83     15.14 o 
  -1  -1   8      116.43      100.13      6.13 o 
   0  -1   8       90.16       93.97      3.38 o 
   1  -1   8        5.82        5.27      1.41 o 
   2  -1   8        5.57        6.97      1.43 o 
   3  -1   8      133.30      115.61      3.91 o 
   4  -1   8       47.21       37.67      4.68 o 
   5  -1   8       72.35       71.39      3.39 o 
   6  -1   8      113.30      113.84      7.81 o 
   7  -1   8        0.86        1.88      3.28 o 
   8  -1   8       44.76       57.61      5.93 o 
   9  -1   8      162.11      187.60     12.27 o 
 -10   0   8       24.68       17.57     12.69 o 
  -9   0   8        2.26       -3.02     10.31 o 
  -8   0   8        1.87       -0.45      8.76 o 
  -7   0   8      147.49      135.14     16.53 o 
  -6   0   8        2.45       -2.02      3.27 o 
  -5   0   8      562.40      567.06     17.64 o 
  -4   0   8       13.24       10.08      2.80 o 
  -3   0   8        3.36        1.55      2.32 o 
  -2   0   8       11.37       16.21      2.24 o 
  -1   0   8      305.26      318.27     10.20 o 
   0   0   8      177.09      184.11      5.22 o 
   1   0   8       23.08       18.96      1.82 o 
   2   0   8       23.64       20.73      2.00 o 
   3   0   8        1.01        0.09      1.57 o 
   4   0   8       32.92       24.88      2.37 o 
   5   0   8       11.81       11.11      2.40 o 
   6   0   8        2.84        2.70      2.70 o 
   7   0   8       15.40       21.38      3.81 o 
   8   0   8       15.49       13.68      4.09 o 
 -10   1   8       55.34       33.51     12.51 o 
  -9   1   8       94.04      109.78      9.08 o 
  -8   1   8      124.59      120.70     10.52 o 
  -7   1   8      199.29      197.18     19.54 o 
  -6   1   8      113.01      105.85     10.29 o 
  -5   1   8       26.36       27.33      3.20 o 
  -4   1   8       82.71       87.97      3.72 o 
  -3   1   8       47.55       43.81      2.65 o 
  -2   1   8      387.06      393.54     12.60 o 
  -1   1   8       18.84       16.50      1.98 o 
   0   1   8        6.59        7.09      2.02 o 
   1   1   8       18.81       21.45      1.94 o 
   2   1   8      130.68      110.16      3.92 o 
   3   1   8      360.84      358.82      9.89 o 
   4   1   8       67.66       65.38      3.16 o 
   5   1   8       18.28       16.33      2.60 o 
   6   1   8        4.98        3.27      2.73 o 
   7   1   8        0.62        2.88      3.35 o 
   8   1   8        3.60       10.82      4.21 o 
 -10   2   8        0.86       -0.79      7.93 o 
  -9   2   8        7.32        4.26      6.68 o 
  -8   2   8       11.58        6.42      5.48 o 
  -7   2   8       56.87       45.01      5.53 o 
  -6   2   8       41.14       37.87      3.45 o 
  -5   2   8      197.35      192.64      7.17 o 
  -4   2   8       27.15       29.84      2.58 o 
  -3   2   8      425.50      402.65     13.21 o 
  -2   2   8      228.48      253.22      8.46 o 
  -1   2   8      115.86      129.18      8.06 o 
   0   2   8        2.70        3.98      2.05 o 
   1   2   8      643.39      610.09     15.95 o 
   2   2   8       89.35       94.45      3.65 o 
   3   2   8        1.09       -1.13      2.39 o 
   4   2   8      150.33      138.42      4.87 o 
   5   2   8        7.89        5.59      2.56 o 
   6   2   8       98.59      103.20      4.75 o 
   7   2   8      153.09      147.32      8.92 o 
   8   2   8       16.90       18.56      4.76 o 
 -10   3   8       61.65       65.08      8.90 o 
  -9   3   8       11.98       15.62      6.93 o 
  -8   3   8       26.61       30.88      6.12 o 
  -7   3   8        5.58        4.44      4.69 o 
  -6   3   8      157.41      165.78      6.82 o 
  -5   3   8       91.82       89.53      5.18 o 
  -4   3   8       34.17       36.41      4.53 o 
  -3   3   8       85.63       87.73      7.00 o 
  -2   3   8      129.65      127.34      5.65 o 
  -1   3   8        0.54       -0.85      2.07 o 
   0   3   8      217.59      221.29      7.61 o 
   1   3   8       28.45       27.68      2.72 o 
   2   3   8      420.39      380.98     10.90 o 
   3   3   8        6.08        3.88      2.64 o 
   4   3   8     1086.12      995.38     29.94 o 
   5   3   8       20.65       24.88      4.60 o 
   6   3   8        9.57        6.71      3.39 o 
   7   3   8        6.69       13.32      4.98 o 
 -10   4   8        6.29        9.15      7.97 o 
  -9   4   8        8.59       11.93      8.46 o 
  -8   4   8       75.90       61.23     18.73 o 
  -7   4   8       22.07       28.47      5.40 o 
  -6   4   8       35.84       31.64      3.70 o 
  -5   4   8      273.34      268.24      9.42 o 
  -4   4   8       22.82       24.21      2.98 o 
  -3   4   8        6.09        5.77      2.47 o 
  -2   4   8      313.21      302.35     10.10 o 
  -1   4   8      203.38      203.05      7.23 o 
   0   4   8      356.37      337.22      9.38 o 
   1   4   8      995.91      926.75     27.81 o 
   2   4   8      295.57      284.05      8.27 o 
   3   4   8        7.30        7.17      2.92 o 
   4   4   8       41.52       37.37      3.82 o 
   5   4   8        2.72        2.69      3.47 o 
   6   4   8        0.60        5.95      4.26 o 
   7   4   8       12.04       16.07      6.13 o 
 -10   5   8        3.25        4.30      7.68 o 
  -9   5   8       97.55       89.66      8.34 o 
  -8   5   8       77.28       88.22      7.59 o 
  -7   5   8       39.30       37.64      6.11 o 
  -6   5   8       37.99       29.42      4.92 o 
  -5   5   8       25.09       18.63      3.43 o 
  -4   5   8       30.04       33.25      5.61 o 
  -3   5   8      354.37      345.25     11.39 o 
  -2   5   8       85.26       81.85      4.12 o 
  -1   5   8       57.22       59.06      5.71 o 
   0   5   8      116.70      112.95      4.12 o 
   1   5   8      760.33      761.98     19.95 o 
   2   5   8      122.19      125.78      4.75 o 
   3   5   8       59.45       63.68      6.26 o 
   4   5   8        7.79        6.46      3.56 o 
   5   5   8       32.36       41.73      4.69 o 
   6   5   8       19.93       22.04      5.67 o 
 -10   6   8       26.24       26.68      8.44 o 
  -9   6   8        2.08       -1.30      6.47 o 
  -8   6   8       57.09       77.29      7.56 o 
  -7   6   8       30.15       34.20      5.98 o 
  -6   6   8       99.76       97.60     13.64 o 
  -5   6   8       43.82       41.00     13.73 o 
  -4   6   8      153.75      172.17      7.68 o 
  -3   6   8       47.68       45.66      3.55 o 
  -2   6   8        3.59        2.22      2.59 o 
  -1   6   8       94.28       92.55     10.12 o 
   0   6   8      164.96      151.42      7.17 o 
   1   6   8      114.81      116.95      6.50 o 
   2   6   8       21.30       20.18      2.76 o 
   3   6   8       76.30       62.24      3.78 o 
   4   6   8       15.58       22.13      4.10 o 
   5   6   8       29.75       26.73      4.72 o 
 -10   7   8        0.01       -2.29      8.02 o 
  -9   7   8        1.28        8.00      7.07 o 
  -8   7   8        3.26        0.75      6.06 o 
  -7   7   8       95.03       85.04      7.23 o 
  -6   7   8      153.33      158.92     17.31 o 
  -5   7   8       21.78       14.37      3.65 o 
  -4   7   8       30.50       34.50      3.80 o 
  -3   7   8        1.61        2.22      3.03 o 
  -2   7   8        4.98        7.07      2.79 o 
  -1   7   8        3.13        0.67      2.70 o 
   0   7   8        8.97        8.85      3.58 o 
   1   7   8        1.08       -0.81      2.60 o 
   2   7   8       13.60       10.36      2.86 o 
   3   7   8      102.58       99.14      4.78 o 
   4   7   8        1.25        2.71      3.65 o 
   5   7   8        4.85        7.03      5.12 o 
  -9   8   8       83.32       80.83      8.82 o 
  -8   8   8        5.02        6.59      6.39 o 
  -7   8   8       36.31       36.44      6.42 o 
  -6   8   8        2.07       -1.08      5.02 o 
  -5   8   8        0.19       -2.18      3.75 o 
  -4   8   8       27.28       24.81      3.95 o 
  -3   8   8        0.02       -0.93      3.30 o 
  -2   8   8        0.25       -1.76      3.13 o 
  -1   8   8       72.11       68.42      4.43 o 
   0   8   8        0.10        2.38      3.22 o 
   1   8   8       29.42       27.13      4.21 o 
   2   8   8       18.76       18.90      3.42 o 
   3   8   8       27.36       28.83      3.97 o 
   4   8   8       27.54       35.41      4.50 o 
  -9   9   8        1.85       -1.26     10.84 o 
  -8   9   8        0.09        0.71      9.27 o 
  -7   9   8        6.68        2.73      8.37 o 
  -6   9   8       15.80        5.98      7.69 o 
  -5   9   8      122.13      142.78      8.64 o 
  -4   9   8       25.65       16.29      5.35 o 
  -3   9   8      201.16      208.22     10.48 o 
  -2   9   8       68.21       55.72      5.91 o 
  -1   9   8       53.58       40.87      5.45 o 
   0   9   8       93.25       97.65     10.19 o 
   1   9   8       10.95        7.28      5.29 o 
   2   9   8       65.35       74.05      7.59 o 
   3   9   8       24.83       14.87     11.16 o 
  -8  10   8       29.55       35.22     10.84 o 
  -7  10   8       36.34       34.41      9.52 o 
  -6  10   8       36.73       50.51      9.78 o 
  -5  10   8        0.38       -0.14      5.78 o 
  -4  10   8        0.00        2.29      5.37 o 
  -3  10   8       38.04       37.69      9.89 o 
  -2  10   8        4.62        2.85      5.60 o 
  -1  10   8       16.62       12.90      5.38 o 
   0  10   8       12.61       13.11      5.67 o 
   1  10   8       92.09      115.82      8.58 o 
  -6  11   8        6.64        8.49      9.92 o 
  -5  11   8       14.60       11.12      8.70 o 
  -4  11   8        9.10        4.10      6.33 o 
  -3  11   8        0.04        0.24      6.13 o 
  -2  11   8       68.67      100.08     10.29 o 
  -1  11   8       14.42       17.26      9.66 o 
   0 -11   9       35.39       39.57     12.93 o 
   1 -11   9        1.57       -0.92     12.34 o 
   2 -11   9       26.73       16.89     12.54 o 
   3 -11   9       74.74       75.17      9.74 o 
   4 -11   9       52.28       62.81      9.17 o 
   5 -11   9       50.33       64.83      9.90 o 
  -2 -10   9       14.40        0.86     12.50 o 
  -1 -10   9        0.12       -3.02     10.88 o 
   0 -10   9       31.51       31.78     11.35 o 
   1 -10   9       44.14       46.98     11.53 o 
   2 -10   9       10.36        6.42     10.12 o 
   3 -10   9      107.00      103.96      9.24 o 
   4 -10   9        0.00       -4.55      7.04 o 
   5 -10   9        0.74       -5.13      7.47 o 
   6 -10   9        7.10        0.95     11.73 o 
  -4  -9   9        0.76        6.49     13.43 o 
  -3  -9   9       29.72       33.35     11.62 o 
  -2  -9   9       12.75       16.60     10.44 o 
  -1  -9   9       14.06       16.26      9.80 o 
   0  -9   9        0.64       -3.15      9.69 o 
   1  -9   9       83.75       63.99     10.92 o 
   2  -9   9        0.23       -0.21      6.08 o 
   3  -9   9       13.45        4.82      6.39 o 
   4  -9   9       14.27        7.22      6.73 o 
   5  -9   9        9.25        6.50      5.44 o 
   6  -9   9       13.27       11.92      7.18 o 
   7  -9   9       16.52       22.07      8.17 o 
  -5  -8   9       28.22       29.64     13.54 o 
  -4  -8   9        0.12        0.04     11.43 o 
  -3  -8   9       47.60       23.62     10.30 o 
  -2  -8   9       22.91       25.06      9.86 o 
  -1  -8   9       14.83       30.73      9.95 o 
   0  -8   9      103.24       91.80     10.97 o 
   1  -8   9      164.84      177.23     14.96 o 
   2  -8   9        1.07        1.98      5.16 o 
   3  -8   9        1.12       -1.39      5.67 o 
   4  -8   9        3.62        6.46      5.87 o 
   5  -8   9        4.65        1.24      4.86 o 
   6  -8   9       19.67       13.77      6.72 o 
   7  -8   9        0.30       -2.67      7.12 o 
   8  -8   9       33.33       31.17      6.92 o 
  -6  -7   9       24.18       38.63     13.13 o 
  -5  -7   9       51.26       60.25     12.69 o 
  -4  -7   9       34.16       48.96     11.33 o 
  -3  -7   9       40.81       43.59      9.86 o 
  -2  -7   9       32.17       27.70      8.94 o 
  -1  -7   9      165.53      190.85     14.95 o 
   0  -7   9       85.99       83.28     10.33 o 
   1  -7   9       10.12       13.72      4.85 o 
   2  -7   9       59.01       62.17      6.16 o 
   3  -7   9      635.75      589.86     38.23 o 
   4  -7   9      195.64      217.28     18.93 o 
   5  -7   9       68.73       54.18      5.35 o 
   6  -7   9       43.89       58.21      8.19 o 
   7  -7   9        1.28        1.91      5.08 o 
   8  -7   9       38.59       28.87      6.04 o 
  -6  -6   9       70.98       76.16      9.00 o 
  -5  -6   9      246.63      252.14     13.26 o 
  -4  -6   9        1.49        4.07      5.95 o 
  -3  -6   9       14.77       13.06      5.62 o 
  -2  -6   9       17.70       24.10      5.34 o 
  -1  -6   9       21.42       23.20      4.83 o 
   0  -6   9       20.53       15.45      4.61 o 
   1  -6   9      206.53      223.60      8.79 o 
   2  -6   9      120.07      103.35     12.30 o 
   3  -6   9       40.17       63.18      3.83 o 
   4  -6   9       62.90       41.23      3.63 o 
   5  -6   9       14.78        5.11      2.86 o 
   6  -6   9       31.81       25.75      7.10 o 
   7  -6   9       62.33       60.77      5.58 o 
   8  -6   9       20.67       19.34      5.53 o 
  -7  -5   9        9.68        6.39     12.75 o 
  -6  -5   9      156.11      158.86     17.41 o 
  -5  -5   9       14.35       11.56      6.40 o 
  -4  -5   9      217.68      204.20     10.62 o 
  -3  -5   9      219.24      215.29     10.57 o 
  -2  -5   9      135.87      136.66      7.78 o 
  -1  -5   9       14.56       17.09      4.94 o 
   0  -5   9       13.41        8.29      4.01 o 
   1  -5   9      117.88       99.39      4.94 o 
   2  -5   9      901.08      945.81     24.63 o 
   3  -5   9        0.44       -1.08      1.76 o 
   4  -5   9      248.15      246.30      6.58 o 
   5  -5   9      194.33      204.30      6.88 o 
   6  -5   9       49.64       47.29      5.64 o 
   7  -5   9        6.60       10.32      3.81 o 
   8  -5   9        2.61        6.39      4.33 o 
  -8  -4   9       13.24       11.49     13.71 o 
  -7  -4   9        2.19       -2.54     10.21 o 
  -6  -4   9       52.80       59.08      7.14 o 
  -5  -4   9      141.72      144.63      9.00 o 
  -4  -4   9      264.61      250.95     11.63 o 
  -3  -4   9        0.22        0.36      4.40 o 
  -2  -4   9       67.14       77.84      5.88 o 
  -1  -4   9       55.36       51.90      4.86 o 
   0  -4   9        9.30       15.50      3.91 o 
   1  -4   9      901.63      830.38     26.00 o 
   2  -4   9      132.31      106.63      3.15 o 
   3  -4   9        7.19        9.09      1.65 o 
   4  -4   9       49.39       54.82      2.42 o 
   5  -4   9        0.34        2.36      1.94 o 
   6  -4   9        8.17       13.89      3.00 o 
   7  -4   9       91.16       94.62     10.75 o 
   8  -4   9       53.53       59.31      7.04 o 
  -8  -3   9       31.80       24.89     12.95 o 
  -7  -3   9       63.06       54.19     11.82 o 
  -6  -3   9       12.28        8.58      5.48 o 
  -5  -3   9       23.74       21.45      5.43 o 
  -4  -3   9        3.31        3.24      4.58 o 
  -3  -3   9       34.86       30.74      7.71 o 
  -2  -3   9      580.58      581.17     23.42 o 
  -1  -3   9      448.49      455.02     27.39 o 
   0  -3   9       13.93       18.56      2.35 o 
   1  -3   9      345.33      306.19      7.64 o 
   2  -3   9      565.99      571.93     12.29 o 
   3  -3   9        3.35        4.50      1.56 o 
   4  -3   9        0.30       -1.30      1.65 o 
   5  -3   9       65.86       73.75      3.27 o 
   6  -3   9       54.40       59.47      3.34 o 
   7  -3   9        4.70        7.47      3.32 o 
   8  -3   9        1.07        1.92      4.25 o 
  -9  -2   9        8.23       11.22     13.64 o 
  -8  -2   9        8.76        7.27     10.71 o 
  -7  -2   9       12.07       14.54      9.93 o 
  -6  -2   9       40.94       32.21      7.11 o 
  -5  -2   9        9.91        8.88      4.59 o 
  -4  -2   9       13.96       13.38      4.46 o 
  -3  -2   9       72.41       77.88      5.68 o 
  -2  -2   9      240.70      233.18     10.37 o 
  -1  -2   9       82.73       93.68      4.54 o 
   0  -2   9       74.32       79.87      9.11 o 
   1  -2   9      870.45      839.37     22.37 o 
   2  -2   9      341.81      336.59      7.93 o 
   3  -2   9      144.81      153.77      3.94 o 
   4  -2   9       69.92       50.00      3.43 o 
   5  -2   9      195.48      171.73      6.19 o 
   6  -2   9        2.97        6.98      2.77 o 
   7  -2   9      114.84      126.59      6.46 o 
   8  -2   9       28.33       30.35      4.72 o 
  -9  -1   9       69.12       52.08     12.93 o 
  -8  -1   9       39.14       28.07     10.58 o 
  -7  -1   9       21.94       17.58      8.66 o 
  -6  -1   9      119.35      124.14      7.61 o 
  -5  -1   9      156.22      157.15     16.26 o 
  -4  -1   9       19.09       22.02      3.36 o 
  -3  -1   9       10.92        8.22      2.77 o 
  -2  -1   9       18.29       18.20      3.48 o 
  -1  -1   9        5.15        6.42      2.38 o 
   0  -1   9        5.63        4.99      2.24 o 
   1  -1   9      133.53      143.05      6.04 o 
   2  -1   9        1.41        0.53      1.67 o 
   3  -1   9      394.49      383.41      9.38 o 
   4  -1   9        5.28        5.64      2.00 o 
   5  -1   9       42.85       44.12      3.93 o 
   6  -1   9        1.97        1.16      2.74 o 
   7  -1   9        0.54        2.66      3.53 o 
   8  -1   9      114.71      128.12      6.66 o 
  -9   0   9        0.82        1.71     11.09 o 
  -8   0   9      139.90      121.50     13.61 o 
  -7   0   9      232.71      256.90     18.09 o 
  -6   0   9      292.30      281.47     10.28 o 
  -5   0   9       45.61       46.70      4.00 o 
  -4   0   9        1.25        1.71      2.86 o 
  -3   0   9        7.58        5.01      2.54 o 
  -2   0   9       41.83       41.26      3.05 o 
  -1   0   9        0.67        2.60      2.00 o 
   0   0   9       44.23       41.70      2.58 o 
   1   0   9        0.06        0.71      1.71 o 
   2   0   9      400.44      365.65     11.48 o 
   3   0   9      576.59      523.18     12.43 o 
   4   0   9       50.22       32.84      2.68 o 
   5   0   9       73.82       55.54      4.34 o 
   6   0   9      130.56      119.14      7.30 o 
   7   0   9       10.17        9.96      3.70 o 
   8   0   9       24.24       30.18      5.34 o 
  -9   1   9        0.21        0.85     11.22 o 
  -8   1   9        1.32        2.65      9.08 o 
  -7   1   9      317.97      318.59     14.17 o 
  -6   1   9        0.48        0.97      3.11 o 
  -5   1   9      130.11      135.62      5.18 o 
  -4   1   9      127.13      140.48      5.01 o 
  -3   1   9      861.35      908.23     23.87 o 
  -2   1   9      214.10      204.48      6.36 o 
  -1   1   9      163.08      149.61      8.10 o 
   0   1   9        1.01        2.08      2.21 o 
   1   1   9      112.91      112.82      6.40 o 
   2   1   9      179.48      158.28      5.19 o 
   3   1   9      342.13      315.27      9.07 o 
   4   1   9       62.07       59.73      4.17 o 
   5   1   9      239.47      232.62      7.37 o 
   6   1   9        4.68        0.88      3.04 o 
   7   1   9       51.13       54.57      4.95 o 
   8   1   9        8.63       12.79      4.83 o 
 -10   2   9        0.07        1.46     11.90 o 
  -9   2   9        2.69        3.48      8.41 o 
  -8   2   9       38.23       60.66      7.01 o 
  -7   2   9       10.70        5.14      5.25 o 
  -6   2   9       94.97       88.41      4.40 o 
  -5   2   9      359.34      349.21     10.27 o 
  -4   2   9       53.28       51.55      3.17 o 
  -3   2   9       31.64       32.87      3.20 o 
  -2   2   9       47.24       43.69      5.79 o 
  -1   2   9       12.90       17.65      2.56 o 
   0   2   9       69.45       66.56      3.63 o 
   1   2   9      214.89      208.11     12.01 o 
   2   2   9        4.04        3.60      2.12 o 
   3   2   9       40.28       38.48      5.40 o 
   4   2   9       79.12       61.30      6.90 o 
   5   2   9        7.08        4.29      2.88 o 
   6   2   9       12.30        7.44      3.34 o 
   7   2   9       77.43       79.64     11.52 o 
 -10   3   9      106.43       96.47      9.66 o 
  -9   3   9        8.23        9.10      6.99 o 
  -8   3   9       19.54       20.16      6.22 o 
  -7   3   9        1.57        0.05      5.14 o 
  -6   3   9       29.05       24.03      3.81 o 
  -5   3   9        2.50        4.15      3.17 o 
  -4   3   9       23.13       26.44      6.52 o 
  -3   3   9       72.90       78.00      4.11 o 
  -2   3   9      205.45      214.19     13.43 o 
  -1   3   9       63.84       79.94      4.08 o 
   0   3   9      146.72      136.74      8.92 o 
   1   3   9      393.60      402.23     11.12 o 
   2   3   9       63.26       68.00      5.67 o 
   3   3   9        0.02        1.25      2.42 o 
   4   3   9      240.36      223.05     10.60 o 
   5   3   9       15.58       10.59      3.67 o 
   6   3   9      139.55      153.06      9.71 o 
   7   3   9        5.17        3.69      5.43 o 
 -10   4   9       17.96       15.56      8.09 o 
  -9   4   9        2.34       -0.29      6.84 o 
  -8   4   9       63.18       56.39      7.30 o 
  -7   4   9       39.82       42.24      7.42 o 
  -6   4   9       60.79       63.55      4.63 o 
  -5   4   9      183.81      159.44     18.06 o 
  -4   4   9       35.15       33.94      3.58 o 
  -3   4   9       28.77       32.04      3.21 o 
  -2   4   9      113.58      116.09      6.05 o 
  -1   4   9      256.45      256.46     12.56 o 
   0   4   9      116.65      123.18      5.49 o 
   1   4   9       91.64       85.43      3.65 o 
   2   4   9        5.15        6.80      2.42 o 
   3   4   9        3.47        4.36      2.67 o 
   4   4   9        6.18       10.62      3.44 o 
   5   4   9       36.99       33.20      5.32 o 
   6   4   9        0.17       -4.60      4.60 o 
 -10   5   9        4.86        2.22      8.35 o 
  -9   5   9        5.71       11.47      6.94 o 
  -8   5   9       63.88       71.60      7.76 o 
  -7   5   9       18.89       13.15      5.37 o 
  -6   5   9       99.85       86.37      6.70 o 
  -5   5   9       99.77      112.92      5.66 o 
  -4   5   9      290.74      286.37     10.19 o 
  -3   5   9       54.66       58.25      3.98 o 
  -2   5   9      146.04      135.07      5.65 o 
  -1   5   9      461.68      458.33     14.59 o 
   0   5   9      193.48      188.27      7.09 o 
   1   5   9       51.54       46.21      3.69 o 
   2   5   9        1.69        3.40      2.59 o 
   3   5   9       50.50       55.54      3.77 o 
   4   5   9       76.13       76.21      7.41 o 
   5   5   9       10.45        7.91      4.30 o 
   6   5   9       10.42       12.69      5.21 o 
  -9   6   9        0.31       -0.30      6.95 o 
  -8   6   9       65.53       63.13      7.58 o 
  -7   6   9       26.14       19.88      8.61 o 
  -6   6   9       45.16       38.63      5.73 o 
  -5   6   9       26.48       22.64      3.91 o 
  -4   6   9       10.58        9.91      3.44 o 
  -3   6   9       45.19       52.10      6.10 o 
  -2   6   9        2.13        1.92      2.95 o 
  -1   6   9      184.60      187.62     13.36 o 
   0   6   9        8.15        2.14      2.97 o 
   1   6   9      172.38      168.10      7.60 o 
   2   6   9       49.89       41.69      4.31 o 
   3   6   9        6.96        4.89      3.09 o 
   4   6   9        0.31       -2.08      3.48 o 
   5   6   9       48.09       42.61      5.41 o 
  -9   7   9       33.36       38.82      8.13 o 
  -8   7   9        1.23       -0.89      6.43 o 
  -7   7   9       11.00        8.27      5.98 o 
  -6   7   9        0.29        1.00      5.95 o 
  -5   7   9        0.01        4.31      3.83 o 
  -4   7   9       96.54      109.38      5.54 o 
  -3   7   9       39.64       44.89      7.00 o 
  -2   7   9      142.26      126.32      5.83 o 
  -1   7   9       37.09       38.90      4.61 o 
   0   7   9        6.14        7.50      3.28 o 
   1   7   9       16.89       17.30      3.03 o 
   2   7   9        8.18        7.11      3.81 o 
   3   7   9        1.54        1.64      3.30 o 
   4   7   9       17.81       15.02      4.23 o 
  -9   8   9       17.85       17.18      8.24 o 
  -8   8   9       15.82        9.19      6.97 o 
  -7   8   9       57.41       64.22      7.77 o 
  -6   8   9       16.87       15.27      5.77 o 
  -5   8   9       11.09        6.02      4.26 o 
  -4   8   9       94.76      107.72      5.94 o 
  -3   8   9        0.83        0.42      3.61 o 
  -2   8   9       69.56       78.65      5.05 o 
  -1   8   9       19.23       24.41      3.90 o 
   0   8   9       37.34       44.72      4.30 o 
   1   8   9       17.60       23.99      3.98 o 
   2   8   9        1.21       -3.50      3.50 o 
   3   8   9        9.14        9.84      4.12 o 
  -8   9   9        0.13       -3.37      9.78 o 
  -7   9   9       10.68       16.80      9.86 o 
  -6   9   9        7.00       10.29      8.64 o 
  -5   9   9       38.42       48.48     15.38 o 
  -4   9   9        7.67        2.45      5.24 o 
  -3   9   9      129.43      130.37      9.85 o 
  -2   9   9       22.50       19.97      5.30 o 
  -1   9   9        4.67       -0.62      4.87 o 
   0   9   9       32.52       33.95      5.85 o 
   1   9   9      102.27      100.39     14.20 o 
   2   9   9       30.22       32.50      8.01 o 
  -7  10   9        4.40        1.67      9.58 o 
  -6  10   9        0.05       -0.34      8.71 o 
  -5  10   9        0.24       -0.96      6.23 o 
  -4  10   9        0.14       -0.30      5.92 o 
  -3  10   9        3.72        7.55      5.59 o 
  -2  10   9       26.29       32.17      6.10 o 
  -1  10   9       34.36       47.59      6.92 o 
   0  10   9       30.17       32.34     16.66 o 
  -5  11   9       11.05        9.15      9.27 o 
  -4  11   9        2.20        1.84      6.79 o 
  -3  11   9        3.81        2.86      6.62 o 
   2 -11  10        0.67       -0.75     13.42 o 
  -1 -10  10       68.50       67.32     14.49 o 
   0 -10  10        1.01       -1.36     10.89 o 
   1 -10  10      199.66      221.66     18.69 o 
   2 -10  10       47.08       47.63     13.05 o 
   3 -10  10       26.95       32.88      8.21 o 
   4 -10  10        6.80        1.39      8.76 o 
   5 -10  10       17.81       18.40      8.86 o 
  -3  -9  10        1.69       14.63     13.08 o 
  -2  -9  10      101.99      107.60     14.41 o 
  -1  -9  10       12.35       10.16     10.72 o 
   0  -9  10        0.10       -0.72      9.90 o 
   1  -9  10        0.67       -5.13      9.59 o 
   2  -9  10        6.66       -1.86      8.70 o 
   3  -9  10       12.89        9.44      6.85 o 
   4  -9  10        7.91        0.77      7.51 o 
   5  -9  10        0.48       -0.31      7.60 o 
   6  -9  10       33.97       25.15     12.52 o 
  -4  -8  10       17.08       11.05     11.73 o 
  -3  -8  10      140.63      165.57     16.59 o 
  -2  -8  10       17.79        4.68      9.85 o 
  -1  -8  10        2.82        9.12      9.95 o 
   0  -8  10        5.92       12.41      9.08 o 
   1  -8  10       13.55       14.38      8.87 o 
   2  -8  10       46.77       58.38     11.38 o 
   3  -8  10       16.13       25.66      6.58 o 
   4  -8  10       17.04       10.19      6.90 o 
   5  -8  10        0.36        1.49      7.09 o 
   6  -8  10        5.57       -1.59     10.70 o 
   7  -8  10       67.84       57.04      8.91 o 
  -5  -7  10        7.74       -0.30     11.14 o 
  -4  -7  10       55.52       56.50     12.33 o 
  -3  -7  10       14.62       28.84     10.02 o 
  -2  -7  10       13.67       10.99      9.14 o 
  -1  -7  10       83.62      106.33     11.90 o 
   0  -7  10        0.27       -4.04      7.58 o 
   1  -7  10        2.19       -3.10      6.48 o 
   2  -7  10      120.64       82.35      8.50 o 
   3  -7  10       91.59       79.74      7.39 o 
   4  -7  10       55.37       70.97     10.17 o 
   5  -7  10      250.69      288.58     14.81 o 
   6  -7  10       75.06       71.23      7.85 o 
   7  -7  10        0.88        2.02      7.51 o 
  -6  -6  10       28.24       33.01      8.86 o 
  -5  -6  10      104.97      102.07     11.65 o 
  -4  -6  10        7.56       15.25      6.79 o 
  -3  -6  10       10.33        6.87      5.98 o 
  -2  -6  10      150.68      122.59      8.33 o 
  -1  -6  10        0.39        4.50      5.05 o 
   0  -6  10      229.14      199.09     17.60 o 
   1  -6  10      427.83      447.06     15.33 o 
   2  -6  10      112.24      125.58     16.54 o 
   3  -6  10      194.77      183.55     10.07 o 
   4  -6  10        4.37       -3.26      5.99 o 
   5  -6  10        4.82       -0.67      4.61 o 
   6  -6  10        5.69        3.93      3.92 o 
   7  -6  10        0.02        3.37      4.91 o 
   8  -6  10       42.30       47.18     10.41 o 
  -7  -5  10        0.01       -5.87     13.56 o 
  -6  -5  10       27.34       22.11      7.97 o 
  -5  -5  10        0.11       -3.35      6.43 o 
  -4  -5  10        4.25        3.55      5.93 o 
  -3  -5  10       69.79       60.49     14.68 o 
  -2  -5  10      374.70      442.10     32.60 o 
  -1  -5  10      129.26      106.47      8.14 o 
   0  -5  10       31.86       38.98      5.06 o 
   1  -5  10      589.13      600.88     28.16 o 
   2  -5  10       38.70       43.94      4.05 o 
   3  -5  10      375.35      351.61     12.60 o 
   4  -5  10       17.12       22.16      2.25 o 
   5  -5  10       21.80       15.12      2.33 o 
   6  -5  10       56.65       73.72      4.22 o 
   7  -5  10        0.10        1.96      3.25 o 
   8  -5  10      113.23      144.62      6.64 o 
  -7  -4  10       40.48       38.65     13.15 o 
  -6  -4  10       13.14       14.37      6.79 o 
  -5  -4  10       82.94      100.40      8.30 o 
  -4  -4  10       83.11       67.94      8.09 o 
  -3  -4  10       80.08       72.88      6.45 o 
  -2  -4  10       28.73       32.29     11.96 o 
  -1  -4  10       25.44       11.09      4.44 o 
   0  -4  10       11.13        8.31      4.06 o 
   1  -4  10      210.67      221.31     10.38 o 
   2  -4  10       53.57       70.99      5.54 o 
   3  -4  10      160.71      183.60      5.31 o 
   4  -4  10       64.65       62.02      2.56 o 
   5  -4  10        3.54        5.33      2.13 o 
   6  -4  10       19.58       35.83      2.90 o 
   7  -4  10       61.01       67.25      5.17 o 
   8  -4  10       46.16       61.13      4.98 o 
  -8  -3  10       38.99       44.81     13.78 o 
  -7  -3  10       45.31       36.49     11.18 o 
  -6  -3  10        1.34        0.17      6.06 o 
  -5  -3  10      123.94      138.28     17.60 o 
  -4  -3  10      141.94      145.69      8.34 o 
  -3  -3  10       86.88       93.39      6.80 o 
  -2  -3  10       90.16      103.80      6.68 o 
  -1  -3  10      377.89      383.89     15.82 o 
   0  -3  10      323.84      352.22     22.33 o 
   1  -3  10      114.99      102.11     12.78 o 
   2  -3  10       14.65       20.59      2.86 o 
   3  -3  10        0.23       -0.88      1.71 o 
   4  -3  10      153.79      158.45      5.07 o 
   5  -3  10       82.71       88.54      3.26 o 
   6  -3  10        2.70        5.23      2.61 o 
   7  -3  10       16.49       16.30      4.12 o 
   8  -3  10        1.53        2.47      4.35 o 
  -8  -2  10        0.03       -2.54     12.10 o 
  -7  -2  10      143.43       97.33     12.35 o 
  -6  -2  10        7.09       -0.21      5.80 o 
  -5  -2  10      234.29      211.40     10.64 o 
  -4  -2  10       18.72       14.83      4.98 o 
  -3  -2  10        3.87        2.46      4.32 o 
  -2  -2  10      106.63      106.23      6.65 o 
  -1  -2  10       66.85       55.74      3.57 o 
   0  -2  10       15.89       14.96      2.78 o 
   1  -2  10       83.85       84.76      4.13 o 
   2  -2  10       18.35       16.65      2.25 o 
   3  -2  10       22.24       14.35      2.22 o 
   4  -2  10       11.14        8.09      2.22 o 
   5  -2  10       70.10       64.59      3.34 o 
   6  -2  10       20.72       18.73      3.31 o 
   7  -2  10      111.71      120.28      6.70 o 
   8  -2  10       41.29       43.44      5.09 o 
  -9  -1  10       18.26       15.99     13.78 o 
  -8  -1  10        7.73       -0.77     11.28 o 
  -7  -1  10       78.73       88.25     12.16 o 
  -6  -1  10        2.14       10.28      5.35 o 
  -5  -1  10       99.08       88.02     20.46 o 
  -4  -1  10      458.88      464.66     18.82 o 
  -3  -1  10       52.03       51.49      5.08 o 
  -2  -1  10       46.24       53.79      4.31 o 
  -1  -1  10        4.24        5.19      2.56 o 
   0  -1  10        8.02        8.64      2.36 o 
   1  -1  10       31.07       27.82      4.30 o 
   2  -1  10      286.42      259.84      7.00 o 
   3  -1  10       19.69       17.23      2.50 o 
   4  -1  10      125.60      129.33      5.24 o 
   5  -1  10      152.31      134.83      7.04 o 
   6  -1  10       15.47       13.09      3.35 o 
   7  -1  10       31.64       38.79      4.35 o 
   8  -1  10      108.55      146.87      7.48 o 
  -9   0  10        0.37        5.27     12.58 o 
  -8   0  10       11.87        3.46     10.82 o 
  -7   0  10       64.38       57.39     10.19 o 
  -6   0  10        0.40       -2.67      4.94 o 
  -5   0  10        0.13        2.37      4.57 o 
  -4   0  10      165.60      163.22      6.74 o 
  -3   0  10        0.52        0.51      2.89 o 
  -2   0  10        6.18        4.54      2.34 o 
  -1   0  10      769.19      788.22     20.82 o 
   0   0  10       28.81       35.13      5.86 o 
   1   0  10      780.77      753.96     19.99 o 
   2   0  10        2.64        7.10      2.85 o 
   3   0  10       44.95       54.85      3.54 o 
   4   0  10       58.52       58.66      3.15 o 
   5   0  10        0.38       -1.23      2.77 o 
   6   0  10       28.98       26.52      3.94 o 
   7   0  10       37.94       34.12      4.61 o 
  -9   1  10        0.28        9.78     10.80 o 
  -8   1  10        4.39        0.38     10.23 o 
  -7   1  10       33.57       28.55      8.97 o 
  -6   1  10      222.25      206.76      8.34 o 
  -5   1  10        0.04       -0.26      2.98 o 
  -4   1  10        4.25        4.72      2.79 o 
  -3   1  10      137.74      149.29      5.37 o 
  -2   1  10      117.77      123.20      4.62 o 
  -1   1  10      164.43      164.11      5.56 o 
   0   1  10      262.70      261.98     11.17 o 
   1   1  10        3.49        0.93      2.19 o 
   2   1  10       18.10       15.73      3.54 o 
   3   1  10       77.16       66.48      8.44 o 
   4   1  10       35.78       31.99      3.22 o 
   5   1  10       23.82       29.69      3.25 o 
   6   1  10      100.65      108.59      5.75 o 
   7   1  10       12.04       10.24      4.52 o 
  -9   2  10        8.85       10.58     11.93 o 
  -8   2  10       50.28       52.42      7.63 o 
  -7   2  10       14.51       18.55      5.93 o 
  -6   2  10      161.79      188.83      6.81 o 
  -5   2  10       61.96       53.79      3.77 o 
  -4   2  10        0.36        0.67      2.76 o 
  -3   2  10        4.21        6.06      3.03 o 
  -2   2  10      201.24      208.49      7.67 o 
  -1   2  10       41.20       47.35      3.37 o 
   0   2  10       10.37       14.04      2.82 o 
   1   2  10      113.63      105.41      4.13 o 
   2   2  10      209.30      205.84      7.40 o 
   3   2  10        1.18       -0.78      2.59 o 
   4   2  10       14.96       18.34      4.22 o 
   5   2  10       10.87        8.35      3.67 o 
   6   2  10       13.53       16.63      4.73 o 
   7   2  10       58.22       55.79     10.44 o 
  -9   3  10       98.52       87.66      9.24 o 
  -8   3  10       34.82       24.37      6.82 o 
  -7   3  10      167.83      160.28     10.36 o 
  -6   3  10       11.03       11.79      4.00 o 
  -5   3  10      101.06      120.29      7.63 o 
  -4   3  10        5.79        6.16      3.23 o 
  -3   3  10       70.41       79.79      4.53 o 
  -2   3  10       92.35       99.30      5.68 o 
  -1   3  10        7.04        7.90      2.77 o 
   0   3  10      496.51      462.42     14.72 o 
   1   3  10       32.94       31.41      6.72 o 
   2   3  10        0.08       -1.30      2.39 o 
   3   3  10       10.95       12.98      2.84 o 
   4   3  10       58.94       67.53      4.13 o 
   5   3  10        5.55       -0.45      4.12 o 
   6   3  10        9.41        4.14      4.63 o 
  -9   4  10        0.08       -1.19      7.53 o 
  -8   4  10       76.41       92.59     12.55 o 
  -7   4  10        0.16        2.47      5.90 o 
  -6   4  10       73.31       86.01      6.30 o 
  -5   4  10        9.25       11.11      4.76 o 
  -4   4  10      108.83      118.81      5.66 o 
  -3   4  10       60.07       65.13      4.26 o 
  -2   4  10       26.10       19.95      3.20 o 
  -1   4  10       38.37       32.18      3.56 o 
   0   4  10       64.72       62.46      3.98 o 
   1   4  10       76.18       78.72      3.80 o 
   2   4  10       50.30       46.09      4.01 o 
   3   4  10       29.05       24.96      3.98 o 
   4   4  10        2.84        5.65      3.36 o 
   5   4  10       92.62       98.11      5.36 o 
   6   4  10        6.44        8.10      5.14 o 
  -9   5  10        1.17       -3.52      7.15 o 
  -8   5  10       19.98       16.17      7.12 o 
  -7   5  10       32.06       37.01      6.70 o 
  -6   5  10       11.37        7.28      5.30 o 
  -5   5  10        2.01        1.65      3.92 o 
  -4   5  10      204.92      236.98     19.43 o 
  -3   5  10        3.83        2.00      3.17 o 
  -2   5  10       97.80      107.06      5.61 o 
  -1   5  10      498.13      514.38     18.16 o 
   0   5  10       44.23       38.46      4.88 o 
   1   5  10       62.30       66.51      5.76 o 
   2   5  10       78.65       74.27      5.57 o 
   3   5  10      160.89      160.81      6.03 o 
   4   5  10        7.74        6.92      3.68 o 
   5   5  10       81.99       90.06      5.65 o 
  -9   6  10        8.70        3.79      7.73 o 
  -8   6  10       27.48       40.72      8.85 o 
  -7   6  10       27.11       26.57     11.82 o 
  -6   6  10       21.92       14.26      5.43 o 
  -5   6  10        3.01        0.67      4.08 o 
  -4   6  10        6.66        6.19      3.78 o 
  -3   6  10        1.60        2.02      3.55 o 
  -2   6  10       77.29       84.22      6.03 o 
  -1   6  10      187.30      181.14      7.20 o 
   0   6  10        7.96       11.18      3.48 o 
   1   6  10       18.52       21.18      3.09 o 
   2   6  10      139.82      145.27      5.78 o 
   3   6  10       80.42       72.63      6.31 o 
   4   6  10        0.00       -0.31      3.69 o 
  -8   7  10        0.01       -1.82      6.90 o 
  -7   7  10        5.37        4.86      6.45 o 
  -6   7  10        0.06        2.50      5.72 o 
  -5   7  10      130.21      144.90      7.01 o 
  -4   7  10      110.96      120.21      9.07 o 
  -3   7  10      175.76      206.06     11.74 o 
  -2   7  10       20.24       21.22      3.74 o 
  -1   7  10       38.65       36.27      4.08 o 
   0   7  10       45.58       36.61      4.18 o 
   1   7  10        2.21       -3.20      3.20 o 
   2   7  10       19.15       19.95      3.55 o 
   3   7  10       29.07       25.29      4.94 o 
  -8   8  10       20.97       24.58      8.17 o 
  -7   8  10       33.70       34.54      7.18 o 
  -6   8  10       28.50       44.04     16.15 o 
  -5   8  10        0.02        2.19      4.48 o 
  -4   8  10        8.90        6.23      4.51 o 
  -3   8  10        2.15        0.94      3.96 o 
  -2   8  10        0.31        4.89      3.99 o 
  -1   8  10       25.68       21.39      4.21 o 
   0   8  10       39.51       29.53      4.28 o 
   1   8  10       12.66        6.32      4.83 o 
   2   8  10       59.87       73.03      4.93 o 
  -7   9  10       14.58       16.99     10.48 o 
  -6   9  10       13.49        3.66      8.76 o 
  -5   9  10        3.23        5.54      6.06 o 
  -4   9  10        0.36       -0.45      5.69 o 
  -3   9  10        1.32       -3.78      5.45 o 
  -2   9  10       17.80       19.65      5.72 o 
  -1   9  10       13.68        9.58      5.77 o 
   0   9  10       35.41       38.90      8.35 o 
   1   9  10        3.05       -6.13      6.13 o 
  -6  10  10        6.38        8.13     10.20 o 
  -5  10  10       25.97       26.96      9.04 o 
  -4  10  10        0.28        1.07      6.42 o 
  -3  10  10       34.78       32.64      7.26 o 
  -2  10  10        4.00        9.02      6.05 o 
  -1  10  10        2.12        1.97      6.11 o 
   0 -10  11        0.55        1.84     13.29 o 
   1 -10  11       92.03       92.21     15.70 o 
   2 -10  11       74.80       76.57     15.27 o 
   3 -10  11       76.05       61.46     14.22 o 
  -2  -9  11       78.29       72.11     14.22 o 
  -1  -9  11      106.45      106.76     14.71 o 
   0  -9  11       24.47       31.62     12.61 o 
   1  -9  11        4.35        4.60     11.42 o 
   2  -9  11        0.02        7.15     11.83 o 
   3  -9  11       11.99        3.92     12.11 o 
   4  -9  11       53.09       70.62     13.35 o 
   5  -9  11      303.69      361.55     25.95 o 
  -3  -8  11       54.00       91.21     14.73 o 
  -2  -8  11       34.40       21.38     11.26 o 
  -1  -8  11        0.93        1.84     10.44 o 
   0  -8  11        5.85       17.77     10.99 o 
   1  -8  11       24.92       36.52     11.48 o 
   2  -8  11       58.14       38.25     11.01 o 
   3  -8  11        0.35        3.57     10.82 o 
   4  -8  11        0.91        0.72     11.02 o 
   5  -8  11        6.22        7.82     12.01 o 
  -4  -7  11       13.94       19.82     11.38 o 
  -3  -7  11        5.06       -1.56     10.89 o 
  -2  -7  11       50.39       69.60     12.40 o 
  -1  -7  11       36.10       36.51     11.01 o 
   0  -7  11        4.47        6.86      9.27 o 
   1  -7  11       23.72       -0.81      8.64 o 
   2  -7  11        7.84       13.36      9.51 o 
   3  -7  11       26.43       50.42     10.47 o 
   4  -7  11       40.07       41.92     11.05 o 
   5  -7  11       29.77       36.30     11.72 o 
  -5  -6  11        7.42        9.56     11.83 o 
  -4  -6  11       45.03       41.00     11.73 o 
  -3  -6  11       45.12       45.78      7.60 o 
  -2  -6  11       34.84       30.42      9.72 o 
  -1  -6  11       99.00       80.40     11.56 o 
   0  -6  11       50.97       64.56     10.31 o 
   1  -6  11      119.81      111.54     11.99 o 
   2  -6  11        0.11       -2.03      8.84 o 
   3  -6  11       91.96       84.39     10.97 o 
   4  -6  11       96.12      106.31     12.10 o 
   5  -6  11        3.56        5.50     10.26 o 
   7  -6  11       37.33       41.40     12.11 o 
  -6  -5  11        0.70        0.20      8.02 o 
  -5  -5  11       27.78       30.83      7.69 o 
  -4  -5  11        6.74        4.08      6.70 o 
  -3  -5  11        4.07        2.54      6.03 o 
  -2  -5  11      182.84      188.52     10.36 o 
  -1  -5  11       62.80       54.11      6.41 o 
   0  -5  11       16.14       11.87      5.18 o 
   1  -5  11       71.78       54.19      6.09 o 
   2  -5  11       38.00       26.90      5.36 o 
   3  -5  11       34.33       29.11      5.52 o 
   4  -5  11       63.17       65.04      6.73 o 
   5  -5  11       41.27       46.78      3.75 o 
   6  -5  11       22.60       17.10      3.48 o 
   7  -5  11        0.00       -0.85      3.75 o 
  -7  -4  11       22.68       10.65     11.89 o 
  -6  -4  11        8.42        8.30      7.67 o 
  -5  -4  11       37.11       43.20      7.32 o 
  -4  -4  11        0.74       -2.80      6.08 o 
  -3  -4  11       17.79       13.99      5.60 o 
  -2  -4  11        9.21       -0.63      5.26 o 
  -1  -4  11        5.59        1.51      5.59 o 
   0  -4  11       33.11       26.12      5.04 o 
   1  -4  11      353.62      375.08     25.92 o 
   2  -4  11      101.95      102.29      6.90 o 
   3  -4  11      225.75      225.91     10.93 o 
   4  -4  11        2.35       -0.49      2.35 o 
   5  -4  11       23.92       23.63      2.72 o 
   6  -4  11        3.34        3.31      3.21 o 
   7  -4  11       12.56       10.38      4.11 o 
  -7  -3  11       12.76       21.76     12.13 o 
  -6  -3  11        5.78        9.32      6.84 o 
  -5  -3  11       95.87       83.51      7.69 o 
  -4  -3  11      160.15      177.24     16.21 o 
  -3  -3  11       10.87        5.70      5.26 o 
  -2  -3  11        8.13       15.68      4.79 o 
  -1  -3  11      126.34      116.72      7.29 o 
   0  -3  11      215.43      216.20     10.32 o 
   1  -3  11       50.38       55.27      5.43 o 
   2  -3  11        4.37        4.54      3.18 o 
   3  -3  11       33.93       35.75      3.92 o 
   4  -3  11        6.49        6.71      2.33 o 
   5  -3  11      126.63      126.52      6.04 o 
   6  -3  11        6.02        5.94      3.19 o 
   7  -3  11        6.43       12.30      4.09 o 
  -8  -2  11       54.48       43.32     14.08 o 
  -7  -2  11      104.42       99.79     13.05 o 
  -6  -2  11       31.21       14.76      9.48 o 
  -5  -2  11      141.99      141.23     10.61 o 
  -4  -2  11      159.14      172.01      9.47 o 
  -3  -2  11      102.31      114.25      8.83 o 
  -2  -2  11       52.15       55.59      7.49 o 
  -1  -2  11       41.24       41.44      5.21 o 
   0  -2  11        4.21        0.34      3.02 o 
   1  -2  11       23.12       15.99      2.76 o 
   2  -2  11      308.11      276.24      8.49 o 
   3  -2  11      192.20      154.72      6.72 o 
   4  -2  11        0.75       -0.67      2.44 o 
   5  -2  11        1.09        2.10      2.72 o 
   6  -2  11       42.63       44.47      3.66 o 
   7  -2  11       28.74       34.49      4.33 o 
  -8  -1  11        1.86       10.13     11.52 o 
  -7  -1  11       63.87       47.84     11.05 o 
  -6  -1  11        7.38        4.35      8.13 o 
  -5  -1  11        0.41        2.92      5.09 o 
  -4  -1  11      330.61      344.54     15.34 o 
  -3  -1  11      367.03      387.35     16.27 o 
  -2  -1  11       29.26       31.49      8.27 o 
  -1  -1  11       68.31       71.37      4.32 o 
   0  -1  11       59.58       57.14      5.04 o 
   1  -1  11      201.94      190.21      8.15 o 
   2  -1  11        2.76       -0.63      2.31 o 
   3  -1  11       99.47       85.72      4.01 o 
   4  -1  11        4.68        8.10      3.08 o 
   5  -1  11      147.69      154.45      6.97 o 
   6  -1  11        0.28        3.67      3.30 o 
   7  -1  11        0.73        0.73      4.33 o 
  -8   0  11        1.22       -2.00     11.52 o 
  -7   0  11        0.95        0.37     10.03 o 
  -6   0  11       29.72       26.45      8.68 o 
  -5   0  11       10.79       14.52      5.26 o 
  -4   0  11        1.81        1.81      4.40 o 
  -3   0  11        1.10       -0.39      2.86 o 
  -2   0  11       20.79       24.95      3.00 o 
  -1   0  11      272.72      280.20      8.59 o 
   0   0  11      109.91      102.92      4.31 o 
   1   0  11       11.61        9.60      2.94 o 
   2   0  11      193.95      168.29      7.91 o 
   3   0  11       23.34       29.64      3.05 o 
   4   0  11       39.27       37.91      3.43 o 
   5   0  11       13.69       17.05      3.58 o 
   6   0  11       12.00       16.04      3.58 o 
   7   0  11       43.95       51.87      5.33 o 
  -9   1  11        2.46        6.16     12.95 o 
  -8   1  11        0.88        5.31     10.41 o 
  -7   1  11        2.91        9.68      9.22 o 
  -6   1  11       10.86       12.27      7.36 o 
  -5   1  11       74.06       77.45      4.61 o 
  -4   1  11       31.94       34.07      5.29 o 
  -3   1  11       11.32        7.54      3.03 o 
  -2   1  11        8.65        7.51      2.67 o 
  -1   1  11       92.00       94.76      4.75 o 
   0   1  11      207.47      206.04      7.74 o 
   1   1  11       60.64       62.45      3.95 o 
   2   1  11       56.19       60.71      6.43 o 
   3   1  11        1.13        0.23      2.68 o 
   4   1  11       77.65       72.98      6.83 o 
   5   1  11        0.72        0.29      3.46 o 
   6   1  11      160.52      171.24     10.88 o 
  -9   2  11       15.58       22.43     12.11 o 
  -8   2  11       33.38       22.51     10.51 o 
  -7   2  11       73.42       69.94      7.65 o 
  -6   2  11        2.52        2.54      4.48 o 
  -5   2  11      192.16      207.93      8.95 o 
  -4   2  11       28.45       32.51      4.42 o 
  -3   2  11       42.40       46.73      3.99 o 
  -2   2  11       85.40       83.02      6.19 o 
  -1   2  11        4.55        0.75      2.90 o 
   0   2  11        4.92        5.85      2.88 o 
   1   2  11      689.12      707.95     21.84 o 
   2   2  11       45.35       47.20      5.20 o 
   3   2  11       66.25       60.11      6.58 o 
   4   2  11        6.57        5.09      3.31 o 
   5   2  11      139.16      129.12      7.19 o 
   6   2  11        0.87        2.65      4.35 o 
  -9   3  11       29.60       30.06     12.07 o 
  -8   3  11      126.70      133.20     14.05 o 
  -7   3  11        0.13       -1.04      6.08 o 
  -6   3  11       73.81       63.24     19.81 o 
  -5   3  11        8.41        7.94      4.02 o 
  -4   3  11      125.96      144.93     10.85 o 
  -3   3  11       22.67       25.70      3.66 o 
  -2   3  11      153.05      159.57      9.60 o 
  -1   3  11      110.86      110.01      5.32 o 
   0   3  11      104.77      106.28      5.09 o 
   1   3  11       29.40       28.47      4.38 o 
   2   3  11       46.82       50.10      4.06 o 
   3   3  11       11.00        9.52      3.07 o 
   4   3  11       26.68       19.46      3.63 o 
   5   3  11        5.78        3.70      3.90 o 
  -9   4  11        8.45        2.03      8.23 o 
  -8   4  11       15.91       21.35      6.99 o 
  -7   4  11       32.74       28.84      6.90 o 
  -6   4  11       83.00       92.45      7.35 o 
  -5   4  11        0.32        0.75      4.00 o 
  -4   4  11       61.07       74.09      4.95 o 
  -3   4  11        0.88        1.32      4.19 o 
  -2   4  11       77.98       78.03      6.60 o 
  -1   4  11      443.09      447.33     14.61 o 
   0   4  11       42.03       53.79      4.03 o 
   1   4  11       67.02       76.43      4.26 o 
   2   4  11        0.88       -0.22      2.78 o 
   3   4  11       33.12       37.26      6.01 o 
   4   4  11       71.92       77.39      7.38 o 
   5   4  11       11.78        3.72      4.27 o 
  -8   5  11        0.87       -3.15      7.35 o 
  -7   5  11      128.14      138.75      9.69 o 
  -6   5  11        0.16        4.09      5.59 o 
  -5   5  11        5.92        3.20      4.13 o 
  -4   5  11      170.72      194.52     14.94 o 
  -3   5  11        9.07        4.69      3.54 o 
  -2   5  11       62.90       63.00      4.64 o 
  -1   5  11        0.06        0.36      3.22 o 
   0   5  11       47.73       40.14      4.17 o 
   1   5  11        7.22       -3.51      3.51 o 
   2   5  11       31.69       28.92      3.39 o 
   3   5  11       23.37       26.43      3.78 o 
   4   5  11        9.49        7.92      4.06 o 
  -8   6  11        0.51       -1.62      7.17 o 
  -7   6  11       30.73       34.09      7.20 o 
  -6   6  11       44.03       45.01      8.24 o 
  -5   6  11        5.47        1.00      4.60 o 
  -4   6  11       66.50       66.33      6.28 o 
  -3   6  11        9.58        7.31      3.85 o 
  -2   6  11        2.63        1.02      3.63 o 
  -1   6  11      120.76      120.98      6.07 o 
   0   6  11       79.39       79.01      4.99 o 
   1   6  11        8.82        7.23      3.88 o 
   2   6  11        0.01       -1.07      3.55 o 
   3   6  11        0.94        2.35      3.72 o 
  -8   7  11       31.37       26.89      8.26 o 
  -7   7  11        5.55       11.75      7.63 o 
  -6   7  11        5.09        2.15      6.55 o 
  -5   7  11        9.37        6.45      4.82 o 
  -4   7  11       16.74       15.62      4.69 o 
  -3   7  11      243.48      271.40     13.29 o 
  -2   7  11        0.90       -1.78      3.90 o 
  -1   7  11       18.11       15.36      4.08 o 
   0   7  11       36.30       42.35      4.68 o 
   1   7  11        0.00       -4.16      4.16 o 
   2   7  11       71.59       70.88      4.86 o 
  -7   8  11        4.61        5.02      7.17 o 
  -6   8  11       42.78       54.08      7.50 o 
  -5   8  11       13.84       11.65      5.16 o 
  -4   8  11        1.84       -3.67      4.80 o 
  -3   8  11       15.50       10.19      4.60 o 
  -2   8  11       22.68       28.33      4.83 o 
  -1   8  11        1.09       -2.98      4.35 o 
   0   8  11       46.38       43.90      4.98 o 
   1   8  11       15.15       21.27      5.41 o 
  -6   9  11       12.15        7.48      9.11 o 
  -5   9  11        4.00        5.86      6.89 o 
  -4   9  11        1.20       -1.36      6.04 o 
  -3   9  11        5.30       -0.67      6.12 o 
  -2   9  11       24.76       30.61      5.31 o 
  -1   9  11        5.37        3.00      8.14 o 
   0  -9  12       10.70        9.32     13.50 o 
   1  -9  12        2.82       -4.04     12.52 o 
   2  -9  12       22.73       58.81     14.85 o 
   3  -9  12       26.82        9.86     12.72 o 
  -2  -8  12        9.66       16.83     12.31 o 
  -1  -8  12        1.03        5.24     11.77 o 
   0  -8  12       70.91       71.08     13.95 o 
   1  -8  12       33.47       36.82     12.84 o 
   2  -8  12       23.85       32.36     12.81 o 
   3  -8  12       33.75       38.80     13.06 o 
   4  -8  12        0.15        1.01     12.45 o 
   5  -8  12        9.57       10.88     12.33 o 
  -4  -7  12       74.91      109.81     15.40 o 
  -3  -7  12       24.51       49.08     12.59 o 
  -2  -7  12        3.66        7.10     11.62 o 
  -1  -7  12       12.03       18.02     11.46 o 
   0  -7  12       23.01       37.02     11.25 o 
   1  -7  12        1.41       -4.09     10.17 o 
   2  -7  12        3.98       10.84     11.05 o 
   3  -7  12        1.50       -0.24      9.92 o 
   4  -7  12       30.49       24.13     11.01 o 
   5  -7  12       70.77       59.69     13.74 o 
  -5  -6  12       12.69       27.06     13.56 o 
  -4  -6  12      144.32      144.27     16.33 o 
  -3  -6  12       39.52       41.00     11.31 o 
  -2  -6  12        0.82        5.30     10.00 o 
  -1  -6  12       41.73       24.88     10.89 o 
   0  -6  12       18.34        8.71      9.70 o 
   1  -6  12       22.87       16.53      9.58 o 
   2  -6  12        0.22       -3.77      9.66 o 
   3  -6  12      186.05      191.07     16.32 o 
   4  -6  12       47.67       50.82     11.25 o 
   5  -6  12       36.37       44.92      8.44 o 
  -5  -5  12        1.53        5.85      7.65 o 
  -4  -5  12        2.13       -6.37      7.46 o 
  -3  -5  12        9.27       18.08      7.05 o 
  -2  -5  12      162.32      171.43     10.46 o 
  -1  -5  12       90.67      100.68      9.83 o 
   0  -5  12      174.32      160.45     17.44 o 
   1  -5  12      114.70      110.65      8.15 o 
   2  -5  12      111.76      111.86     18.29 o 
   3  -5  12       47.34       56.50      6.72 o 
   4  -5  12       20.06       10.03      4.96 o 
   5  -5  12       43.76       38.26      4.92 o 
   6  -5  12       19.54       11.05      6.52 o 
  -6  -4  12        1.39        4.29      9.42 o 
  -5  -4  12        9.36       14.09      8.19 o 
  -4  -4  12        0.69       -5.69      6.89 o 
  -3  -4  12        0.02       -4.68      6.04 o 
  -2  -4  12      156.62      161.97      9.65 o 
  -1  -4  12      300.73      284.31     33.88 o 
   0  -4  12       45.52       51.26      6.17 o 
   1  -4  12       50.30       45.06      5.94 o 
   2  -4  12       22.58       19.92      5.53 o 
   3  -4  12       55.65       52.80      5.26 o 
   4  -4  12       40.63       50.10      4.70 o 
   5  -4  12        1.28        1.19      3.05 o 
   6  -4  12        6.93        3.69      3.89 o 
  -7  -3  12       43.99       42.47     14.25 o 
  -6  -3  12        3.47        1.42      7.19 o 
  -5  -3  12        3.99        7.11      7.03 o 
  -4  -3  12      241.48      238.61     12.69 o 
  -3  -3  12        0.04        1.12      5.58 o 
  -2  -3  12       53.19       52.89      6.45 o 
  -1  -3  12        6.76        5.32      5.41 o 
   0  -3  12       25.39       30.96      6.08 o 
   1  -3  12        8.60        9.17     11.44 o 
   2  -3  12       78.05       61.26      5.19 o 
   3  -3  12        0.13       -3.24      3.24 o 
   4  -3  12       58.88       55.03      3.83 o 
   5  -3  12       13.94       12.78      3.15 o 
   6  -3  12       54.56       66.90      5.01 o 
  -7  -2  12       35.53       43.98     12.37 o 
  -6  -2  12       28.85       22.53      6.96 o 
  -5  -2  12       17.25       19.31      6.47 o 
  -4  -2  12       71.42       65.74      7.11 o 
  -3  -2  12       99.74      108.09      7.86 o 
  -2  -2  12       33.00       22.25      5.56 o 
  -1  -2  12      299.74      307.78     13.86 o 
   0  -2  12       63.08       72.02      7.23 o 
   1  -2  12      113.35      109.57      5.17 o 
   2  -2  12        5.25        8.54      3.24 o 
   3  -2  12       31.98       32.70      4.64 o 
   4  -2  12       40.62       45.69      6.65 o 
   5  -2  12        1.68       -3.00      3.00 o 
   6  -2  12        0.01       -1.14      3.56 o 
  -7  -1  12        0.40        1.46     10.88 o 
  -6  -1  12        3.01        2.74      6.75 o 
  -5  -1  12       27.01       30.66      8.68 o 
  -4  -1  12       26.75       33.84      6.35 o 
  -3  -1  12       45.41       44.11      6.10 o 
  -2  -1  12       15.12       18.35      4.19 o 
  -1  -1  12      215.05      206.38      8.49 o 
   0  -1  12      109.16      101.50      5.98 o 
   1  -1  12        0.04       -2.31      2.96 o 
   2  -1  12        5.11        7.69      3.48 o 
   3  -1  12       44.49       46.76      3.66 o 
   4  -1  12        4.59        6.35      3.35 o 
   5  -1  12       52.71       63.28      4.56 o 
   6  -1  12        0.07       -2.85      4.24 o 
  -8   0  12       15.75       12.85     12.95 o 
  -7   0  12        9.00       13.78     10.58 o 
  -6   0  12      302.58      349.44     17.57 o 
  -5   0  12        4.96        1.79      4.74 o 
  -4   0  12       12.57        8.09      4.28 o 
  -3   0  12       10.14       10.43      4.23 o 
  -2   0  12       20.38       19.19      3.25 o 
  -1   0  12       11.50        7.73      2.98 o 
   0   0  12       19.66       20.49      3.13 o 
   1   0  12       15.34        8.42      3.36 o 
   2   0  12      137.62      137.93      6.81 o 
   3   0  12       48.94       44.35      3.78 o 
   4   0  12        1.66        0.36      3.25 o 
   5   0  12       51.04       58.46      4.71 o 
   6   0  12        0.73        0.21      4.53 o 
  -8   1  12       17.36       13.36     11.35 o 
  -7   1  12       19.70       27.13     10.50 o 
  -6   1  12        3.44        2.92      5.07 o 
  -5   1  12        9.97        7.68      4.54 o 
  -4   1  12       46.24       46.62      4.16 o 
  -3   1  12       88.15       95.16      6.80 o 
  -2   1  12      103.32      108.22      5.02 o 
  -1   1  12        2.11       -0.90      3.25 o 
   0   1  12       85.52       80.87      4.67 o 
   1   1  12       27.90       26.13      3.48 o 
   2   1  12       26.47       30.81      3.85 o 
   3   1  12       45.04       32.66      3.92 o 
   4   1  12       24.69       20.42      4.62 o 
   5   1  12        0.67       -1.91      3.86 o 
   6   1  12      139.01      178.86      9.35 o 
  -8   2  12        1.63        1.50     11.93 o 
  -7   2  12       25.34       19.71     10.09 o 
  -6   2  12       91.60       88.55     11.07 o 
  -5   2  12      120.92      128.14      7.48 o 
  -4   2  12       43.30       56.38      4.98 o 
  -3   2  12       24.61       27.55      4.09 o 
  -2   2  12       36.22       34.83      3.85 o 
  -1   2  12      104.04      110.25      5.48 o 
   0   2  12       76.33       74.48      7.42 o 
   1   2  12        3.15        2.40      3.40 o 
   2   2  12        3.53       -2.64      2.94 o 
   3   2  12       28.83       25.31      3.41 o 
   4   2  12       28.57       22.37      3.92 o 
   5   2  12       89.61       92.91      6.30 o 
  -8   3  12        1.22        9.73     11.02 o 
  -7   3  12        4.62        0.26      6.71 o 
  -6   3  12        0.47        2.45      4.80 o 
  -5   3  12        0.43       -1.64      4.57 o 
  -4   3  12      274.84      280.42     10.71 o 
  -3   3  12      121.76      136.97      6.60 o 
  -2   3  12      320.94      340.93     11.86 o 
  -1   3  12      214.73      216.91      9.66 o 
   0   3  12        2.14        1.57      3.36 o 
   1   3  12       44.60       34.32      3.97 o 
   2   3  12        4.63        1.04      2.98 o 
   3   3  12       68.81       56.45      4.32 o 
   4   3  12        0.63       -3.25      3.75 o 
   5   3  12       55.54       61.51      5.10 o 
  -8   4  12       85.93      100.05     16.72 o 
  -7   4  12       17.61       15.59      6.95 o 
  -6   4  12        1.36        1.05      6.27 o 
  -5   4  12       21.97       20.78      4.94 o 
  -4   4  12        2.32        4.14      4.20 o 
  -3   4  12        8.80        2.09      3.87 o 
  -2   4  12        0.27        0.77      3.55 o 
  -1   4  12        0.01       -0.78      3.43 o 
   0   4  12       60.10       61.63      7.16 o 
   1   4  12      112.08      115.54      6.00 o 
   2   4  12        0.56       -3.26      3.26 o 
   3   4  12       13.64       11.92      3.74 o 
   4   4  12        8.42       15.88      5.59 o 
  -8   5  12       22.87       28.95      8.55 o 
  -7   5  12        4.92        2.23      7.00 o 
  -6   5  12        0.12       -0.31      6.27 o 
  -5   5  12        0.63        1.57      4.80 o 
  -4   5  12        9.22       11.43      4.70 o 
  -3   5  12        0.11       -1.35      3.93 o 
  -2   5  12       72.24       66.18      4.96 o 
  -1   5  12       16.02       11.46      4.00 o 
   0   5  12       17.74       16.09      3.87 o 
   1   5  12       29.97       21.80      4.27 o 
   2   5  12       33.58       32.56      4.81 o 
   3   5  12       21.75       14.31      3.96 o 
  -7   6  12       64.61       71.30     12.69 o 
  -6   6  12       37.40       34.12      7.34 o 
  -5   6  12        6.62        5.11      4.95 o 
  -4   6  12        3.97        2.50      4.70 o 
  -3   6  12        8.75        3.87      4.43 o 
  -2   6  12       33.98       30.97      4.65 o 
  -1   6  12        0.52       -1.27      4.09 o 
   0   6  12        1.44       -1.60      4.05 o 
   1   6  12        0.02       -4.15      4.15 o 
   2   6  12        8.49        0.01      3.74 o 
  -7   7  12       10.79        5.48      7.71 o 
  -6   7  12        5.47       -1.90      6.50 o 
  -5   7  12        3.57        4.12      5.25 o 
  -4   7  12       10.73        7.45      4.92 o 
  -3   7  12      124.97      146.88     11.26 o 
  -2   7  12       57.94       66.64      5.56 o 
  -1   7  12        3.39        1.79      5.35 o 
   0   7  12        4.82       -1.07      4.37 o 
   1   7  12        1.06       -1.20      4.69 o 
  -6   8  12       48.49       67.17      8.67 o 
  -5   8  12       14.51       17.76      6.09 o 
  -4   8  12       13.28       13.62      5.64 o 
  -3   8  12        0.01        2.21      5.06 o 
  -2   8  12        6.41       10.95      4.89 o 
  -1   8  12       53.84       67.18      6.52 o 
   0   8  12       84.01       90.73      7.12 o 
   0  -8  13       70.26       82.33     14.71 o 
   1  -8  13      107.40      101.82     15.60 o 
   2  -8  13       51.88       96.44     15.16 o 
   3  -8  13      118.63      114.60     16.83 o 
  -2  -7  13       27.09       43.48     14.00 o 
  -1  -7  13        0.01        0.74     11.22 o 
   0  -7  13       78.99       74.73     13.22 o 
   1  -7  13       10.44        7.28     12.30 o 
   2  -7  13       25.69       30.05     12.81 o 
   3  -7  13       53.48       57.56     13.23 o 
   4  -7  13       41.21       31.73     14.11 o 
  -3  -6  13       35.94       39.12     13.43 o 
  -2  -6  13        6.23        6.33     11.05 o 
  -1  -6  13        1.02       -3.71     10.72 o 
   0  -6  13       19.02        6.38     11.15 o 
   1  -6  13       19.14       25.30     11.11 o 
   2  -6  13        3.96       -1.09     11.40 o 
   3  -6  13      445.84      527.76     33.46 o 
   4  -6  13        2.53       -1.06      7.81 o 
   5  -6  13        5.07        3.09      8.37 o 
  -4  -5  13       44.43       49.99     10.70 o 
  -3  -5  13       23.98       23.93      8.60 o 
  -2  -5  13       69.06       72.57     13.44 o 
  -1  -5  13        0.87        3.63      6.82 o 
   0  -5  13       27.03       27.24      7.09 o 
   1  -5  13        2.12       -5.29      6.27 o 
   2  -5  13       14.59        9.85      6.60 o 
   3  -5  13       15.64       12.56     14.03 o 
   4  -5  13       18.39       17.98      5.84 o 
   5  -5  13       82.64       89.60     10.00 o 
  -5  -4  13       52.53       53.61      8.89 o 
  -4  -4  13       22.87       17.91      8.85 o 
  -3  -4  13        0.15        0.97      7.26 o 
  -2  -4  13        4.43        3.06      6.46 o 
  -1  -4  13        0.99        6.13      6.30 o 
   0  -4  13       61.79       75.60     14.63 o 
   1  -4  13        6.74        7.18      6.11 o 
   2  -4  13        0.66        3.32      6.05 o 
   3  -4  13       19.82       23.41      5.43 o 
   4  -4  13       23.17       27.85      5.71 o 
   5  -4  13        5.14       -1.17      5.43 o 
  -6  -3  13       11.10        3.35      8.21 o 
  -5  -3  13       28.31       22.77      8.20 o 
  -4  -3  13       81.99       74.95      9.91 o 
  -3  -3  13       62.93       70.88     14.75 o 
  -2  -3  13       14.48       15.20      6.40 o 
  -1  -3  13        5.58        5.28      6.06 o 
   0  -3  13        1.92       -1.06      5.67 o 
   1  -3  13        6.58        9.38      5.05 o 
   2  -3  13      174.48      187.43     12.80 o 
   3  -3  13       51.91       47.91      7.43 o 
   4  -3  13        1.15       -2.84      4.72 o 
   5  -3  13        9.98        5.19      4.11 o 
  -6  -2  13       11.21       12.57      8.22 o 
  -5  -2  13       68.05       77.02      8.82 o 
  -4  -2  13       21.76       36.46      7.42 o 
  -3  -2  13        1.96        2.99      6.17 o 
  -2  -2  13       21.59       18.83      5.97 o 
  -1  -2  13      121.33      131.52     13.03 o 
   0  -2  13        0.02       -0.64      4.35 o 
   1  -2  13      125.31      143.45     17.94 o 
   2  -2  13       27.11       25.95      4.99 o 
   3  -2  13       63.69       73.14      6.51 o 
   4  -2  13        6.57        7.30      3.94 o 
   5  -2  13       25.52       24.72      4.31 o 
  -7  -1  13        9.88       12.82     12.93 o 
  -6  -1  13       12.17       13.62      7.76 o 
  -5  -1  13       29.84       34.19      6.97 o 
  -4  -1  13       28.89       34.12      6.82 o 
  -3  -1  13       22.68       17.13      5.27 o 
  -2  -1  13      117.36      132.46     10.17 o 
  -1  -1  13       91.00      100.15      8.74 o 
   0  -1  13      112.94      118.88      6.56 o 
   1  -1  13       36.12       29.21      3.75 o 
   2  -1  13        0.11        2.00      3.79 o 
   3  -1  13       34.10       33.18      4.57 o 
   4  -1  13       45.62       37.28      6.17 o 
   5  -1  13        0.36       -3.55      4.25 o 
  -7   0  13       41.12       57.69     13.66 o 
  -6   0  13      295.86      360.66     13.95 o 
  -5   0  13       94.72      105.63      9.28 o 
  -4   0  13       24.98       26.23      5.31 o 
  -3   0  13       35.08       32.77      6.19 o 
  -2   0  13       17.82       24.63      4.79 o 
  -1   0  13        4.72        7.36      3.52 o 
   0   0  13       64.72       52.92      4.66 o 
   1   0  13      118.19       99.71      9.56 o 
   2   0  13        0.14       -2.67      3.78 o 
   3   0  13       31.53       23.90      3.72 o 
   4   0  13        0.83        0.34      3.89 o 
   5   0  13        3.70        1.25      4.27 o 
  -7   1  13        1.41       10.51     11.02 o 
  -6   1  13        0.05       -1.73      7.02 o 
  -5   1  13        1.36        0.93      5.09 o 
  -4   1  13       49.69       54.21      8.32 o 
  -3   1  13       55.69       61.31      5.69 o 
  -2   1  13       11.24       11.34      4.22 o 
  -1   1  13        3.13        2.65      3.57 o 
   0   1  13       20.35       15.27      3.94 o 
   1   1  13       40.24       36.52      4.39 o 
   2   1  13       49.68       41.68      5.86 o 
   3   1  13        0.35        0.32      3.55 o 
   4   1  13       29.78       35.83      4.31 o 
   5   1  13        0.51        1.83      4.24 o 
  -7   2  13       24.46       20.03     11.97 o 
  -6   2  13       46.91       54.38     10.99 o 
  -5   2  13        2.73        1.24      6.31 o 
  -4   2  13       19.03       18.06      4.84 o 
  -3   2  13        9.93       13.10      4.33 o 
  -2   2  13       13.02       11.83      4.06 o 
  -1   2  13       64.00       72.63      5.03 o 
   0   2  13        5.65        3.56      3.66 o 
   1   2  13       47.75       50.39      4.75 o 
   2   2  13        0.48       -1.98      3.83 o 
   3   2  13       66.17       72.66      5.09 o 
   4   2  13       42.49       47.87      6.91 o 
  -7   3  13       16.70       17.26     10.84 o 
  -6   3  13       22.63       26.64      6.75 o 
  -5   3  13       13.24       12.07      5.20 o 
  -4   3  13       11.20       13.77      4.86 o 
  -3   3  13       29.42       24.80      4.47 o 
  -2   3  13       41.83       47.65      4.67 o 
  -1   3  13       16.24       10.57      3.99 o 
   0   3  13       63.04       50.17      4.79 o 
   1   3  13       25.07       20.89      5.09 o 
   2   3  13       53.07       49.86      5.98 o 
   3   3  13      106.27      124.96      8.32 o 
   4   3  13       14.97       20.44      4.48 o 
  -7   4  13        9.69       18.01      8.10 o 
  -6   4  13       58.55       45.35      8.08 o 
  -5   4  13        1.45        5.19      5.22 o 
  -4   4  13       80.33       76.32      8.50 o 
  -3   4  13        1.67        0.19      4.44 o 
  -2   4  13       24.16       17.75      4.46 o 
  -1   4  13       44.55       46.71      4.81 o 
   0   4  13      152.94      163.77      7.47 o 
   1   4  13        3.16       -3.59      4.14 o 
   2   4  13        3.73        2.87      4.44 o 
   3   4  13       24.98       25.93      4.33 o 
  -7   5  13        0.00       -2.01      7.32 o 
  -6   5  13        0.00       -0.69      7.19 o 
  -5   5  13       52.85       46.23      5.87 o 
  -4   5  13       64.16       65.24      5.90 o 
  -3   5  13      161.85      186.84     11.09 o 
  -2   5  13        1.69        0.14      4.33 o 
  -1   5  13      147.46      156.91     10.49 o 
   0   5  13       33.78       33.47      6.71 o 
   1   5  13       47.94       63.11      5.64 o 
   2   5  13        1.42       -4.60      4.60 o 
  -6   6  13       25.38       30.50      9.03 o 
  -5   6  13        0.64        0.46      5.49 o 
  -4   6  13        2.35       -2.69      5.25 o 
  -3   6  13        0.17        1.16      4.91 o 
  -2   6  13        9.53       10.54      4.56 o 
  -1   6  13       25.80       15.46      4.67 o 
   0   6  13       93.54       92.03      6.36 o 
   1   6  13        9.93        8.47      5.07 o 
  -5   7  13        2.52        2.55      6.07 o 
  -4   7  13        0.81        0.90      5.53 o 
  -3   7  13       40.22       42.73      5.86 o 
  -2   7  13        2.35       -1.73      4.98 o 
  -1   7  13        0.01       -2.70      4.77 o 
   0  -7  14        6.30        8.53     13.93 o 
   1  -7  14        0.18        0.38     13.73 o 
  -2  -6  14        1.62       -2.89     12.54 o 
  -1  -6  14       56.86       38.95     12.72 o 
   0  -6  14       90.04      120.03     16.19 o 
   1  -6  14       22.93       21.66     13.20 o 
   2  -6  14        0.64       -5.50     12.18 o 
   3  -6  14      136.08      159.93     17.45 o 
  -3  -5  14       19.18       14.17      9.09 o 
  -2  -5  14       27.87       31.00      8.65 o 
  -1  -5  14        1.73       -2.70      8.00 o 
   0  -5  14       54.39       51.66     12.61 o 
   1  -5  14       48.47       44.83      8.43 o 
   2  -5  14       16.80       13.09      7.44 o 
   3  -5  14       12.38       25.67      9.11 o 
   4  -5  14       41.75       37.49     10.62 o 
  -4  -4  14       17.85        6.16      8.02 o 
  -3  -4  14       39.52       54.83      9.16 o 
  -2  -4  14       62.86       46.42      8.31 o 
  -1  -4  14        2.34       -1.96      7.23 o 
   0  -4  14       46.94       49.39     14.14 o 
   1  -4  14       41.89       40.72      7.36 o 
   2  -4  14        0.08       -5.76      5.76 o 
   3  -4  14        0.01       -2.17      5.91 o 
   4  -4  14       17.79        9.27      6.59 o 
  -5  -3  14        2.74        1.46      8.82 o 
  -4  -3  14       61.48       71.06      9.15 o 
  -3  -3  14       50.56       51.32      8.02 o 
  -2  -3  14       24.65       28.82      7.27 o 
  -1  -3  14       20.88       18.54      7.14 o 
   0  -3  14        0.20       -1.14      5.53 o 
   1  -3  14        1.40        0.60      5.23 o 
   2  -3  14        9.63        8.85      5.60 o 
   3  -3  14       39.81       34.34      6.45 o 
   4  -3  14       89.62       74.19     15.17 o 
  -5  -2  14        6.01        3.59      7.96 o 
  -4  -2  14       16.22       17.44      7.91 o 
  -3  -2  14       30.73       32.71      7.50 o 
  -2  -2  14        0.06       -2.28      5.37 o 
  -1  -2  14        0.36       -2.62      5.33 o 
   0  -2  14       35.86       30.03      5.50 o 
   1  -2  14       76.38       85.40      9.53 o 
   2  -2  14        9.49       13.95      5.58 o 
   3  -2  14       32.48       27.33      7.00 o 
   4  -2  14        9.47       10.62      4.91 o 
  -6  -1  14       18.74       19.20      8.60 o 
  -5  -1  14        4.32        6.49      6.56 o 
  -4  -1  14       38.09       51.07      7.59 o 
  -3  -1  14       61.22       70.64      6.46 o 
  -2  -1  14        0.23        4.18      5.94 o 
  -1  -1  14       15.10       10.00      5.16 o 
   0  -1  14        8.32        6.12      5.26 o 
   1  -1  14        0.26       -4.80      6.19 o 
   2  -1  14       16.68       11.82      4.56 o 
   3  -1  14        9.47        7.36      6.38 o 
   4  -1  14       33.40       33.05      4.81 o 
  -6   0  14       66.14       73.09     15.38 o 
  -5   0  14       38.73       56.48     10.79 o 
  -4   0  14       23.13       17.77      6.10 o 
  -3   0  14        5.60       -1.57      5.20 o 
  -2   0  14       71.41       81.50      6.57 o 
  -1   0  14        0.35        0.27      4.91 o 
   0   0  14       17.61        9.45      4.52 o 
   1   0  14       41.44       41.63      5.01 o 
   2   0  14        2.59        3.34      4.60 o 
   3   0  14        2.98       -0.99      4.72 o 
   4   0  14        2.51       -4.21      4.21 o 
  -6   1  14        1.65       -1.35      7.94 o 
  -5   1  14        0.46       -0.25      5.85 o 
  -4   1  14       23.00       16.23      6.81 o 
  -3   1  14       54.67       53.00      7.23 o 
  -2   1  14      216.11      228.11      9.46 o 
  -1   1  14       21.46       24.25      5.85 o 
   0   1  14        2.21       -0.76      4.20 o 
   1   1  14       27.01       16.34      4.72 o 
   2   1  14       45.67       51.64      5.36 o 
   3   1  14       35.56       36.34      5.24 o 
  -6   2  14        2.12        6.22     10.48 o 
  -5   2  14       13.53       11.26      7.33 o 
  -4   2  14        5.34       -0.28      6.64 o 
  -3   2  14        5.22        5.03      4.77 o 
  -2   2  14       18.03       15.75      4.50 o 
  -1   2  14        1.67        0.71      4.31 o 
   0   2  14       31.97       23.36      4.57 o 
   1   2  14       59.88       59.19      8.25 o 
   2   2  14        1.34       -4.51      4.51 o 
   3   2  14        8.46        8.85      4.86 o 
  -6   3  14        0.15       -0.03     10.47 o 
  -5   3  14        0.01       -4.90      5.58 o 
  -4   3  14        0.69        1.25      5.30 o 
  -3   3  14       24.61       26.66      5.31 o 
  -2   3  14       12.27       13.57      4.83 o 
  -1   3  14        3.21        1.55      4.26 o 
   0   3  14        1.33       -4.27      4.44 o 
   1   3  14       29.20       21.81      4.83 o 
   2   3  14        9.97        2.07      4.86 o 
  -6   4  14       69.95       66.83     21.58 o 
  -5   4  14       38.34       40.03      6.53 o 
  -4   4  14        3.18        0.77      5.44 o 
  -3   4  14       39.29       35.35      5.44 o 
  -2   4  14       38.34       44.00      5.37 o 
  -1   4  14        1.54        3.97      4.54 o 
   0   4  14        5.05        2.25      4.52 o 
   1   4  14       30.01       25.57      5.95 o 
  -5   5  14       28.23       30.60      6.21 o 
  -4   5  14       26.28       24.75      5.78 o 
  -3   5  14      100.51      116.05      7.28 o 
  -2   5  14       35.97       28.00      5.52 o 
  -1   5  14        0.10       -4.87      4.87 o 
   0   5  14       15.02       11.14      4.97 o 
  -4   6  14        5.15        1.83      6.09 o 
  -3   6  14        9.37        6.30      5.50 o 
  -2   6  14       12.30        9.69      5.33 o 
  -1   6  14       34.95       38.67      5.88 o 
  -1  -5  15       38.68       66.59     14.39 o 
   0  -5  15        0.11        0.94     13.67 o 
   1  -5  15       37.53       36.49     13.87 o 
  -2  -4  15       40.23       57.19     12.11 o 
  -1  -4  15        1.59       -0.60      7.85 o 
   0  -4  15        4.94       -3.31      7.80 o 
   1  -4  15      150.42      165.07      9.75 o 
   2  -4  15       85.76       90.47      8.41 o 
  -3  -3  15        6.57        9.82      8.37 o 
  -2  -3  15       56.45       53.02      8.70 o 
  -1  -3  15       19.10       19.11      6.52 o 
   0  -3  15        0.23        1.33      6.24 o 
   1  -3  15       25.18       19.21      6.57 o 
   2  -3  15       31.15       45.36      7.33 o 
   3  -3  15       36.13       30.43     11.06 o 
  -4  -2  15        6.76        1.38      7.23 o 
  -3  -2  15        0.31        1.52      6.74 o 
  -2  -2  15       35.77       46.02      6.93 o 
  -1  -2  15        0.08       -4.86      6.08 o 
   0  -2  15        8.89       13.82      5.97 o 
   1  -2  15        3.41        4.97      6.39 o 
   2  -2  15        0.03       -4.05      7.60 o 
   3  -2  15       12.17        1.04      7.37 o 
  -4  -1  15        0.23       -2.76      6.33 o 
  -3  -1  15        0.01        2.06      6.13 o 
  -2  -1  15        1.00        2.86      5.91 o 
  -1  -1  15       27.90       32.70      6.44 o 
   0  -1  15       29.44       30.45      5.98 o 
   1  -1  15       13.99        9.94      7.36 o 
   2  -1  15       13.14       14.59     10.55 o 
   3  -1  15        1.25       -9.80      9.80 o 
  -5   0  15       11.29       15.38      8.42 o 
  -4   0  15       35.85       32.06      7.35 o 
  -3   0  15        0.25        0.57      6.29 o 
  -2   0  15        0.30        1.61      6.07 o 
  -1   0  15        0.01       -1.03      6.61 o 
   0   0  15       78.51       91.24      9.73 o 
   1   0  15       93.39      105.18     10.55 o 
   2   0  15        1.66       -4.94      5.25 o 
  -5   1  15        1.19       -0.31      7.97 o 
  -4   1  15       34.44       50.71      8.35 o 
  -3   1  15        5.64        3.47      6.97 o 
  -2   1  15       72.73       78.10     11.64 o 
  -1   1  15       20.85       20.86      8.34 o 
   0   1  15        9.80       11.47      7.93 o 
   1   1  15        7.76       -4.02      4.92 o 
   2   1  15       30.41       20.17      6.15 o 
  -5   2  15        4.42        2.80      8.17 o 
  -4   2  15       76.78       71.58      9.00 o 
  -3   2  15       11.18       15.03      7.29 o 
  -2   2  15        0.17        2.79      5.21 o 
  -1   2  15        0.52       -1.63      5.04 o 
   0   2  15        9.10        5.79      5.20 o 
   1   2  15        0.01       -4.28      6.10 o 
  -4   3  15        6.26        5.33      6.08 o 
  -3   3  15       30.26       21.04      6.01 o 
  -2   3  15        0.32       -1.82      5.31 o 
  -1   3  15       32.41       31.40      5.64 o 
   0   3  15        8.55        1.14      5.11 o 
  -4   4  15       11.84       10.57      7.20 o 
  -3   4  15        2.60        0.24      5.71 o 
  -2   4  15        4.96        2.83      5.17 o 
  -1   4  15        2.48       -1.06      5.20 o 
  -2  -1  16       19.38        7.24     10.46 o 
  -1  -1  16       39.32       48.39      9.09 o 
   0  -1  16        3.64       -3.19     10.34 o 
  -2   0  16        3.19       -2.41      8.20 o 
  -1   0  16       13.06       14.45      8.61 o 
                                                 
